# Supplementary material for: Recurrent mutations promote widespread structural and functional divergence of MULE-derived genes in plants
Source: Nucleic Acids Res. 2021 Nov 2;49(20):11765–77. doi: 10.1093/nar/gkab932 (PMC8599713; doi:10.1093/nar/gkab932)
Supplement: gkab932_Supplemental_Files [file gkab932_supplemental_files.zip]

Archive with 3 entries (3 files):
- 20210907_NAR_Dataset_S1_FAR1_sequences_revised.zip
- 20210908_NAR_FAR1_supplementary_figures_revised_update.pdf
- 20210908_NAR_FAR1_supplementary_tables_revised_update.xls
