# Supplementary material for: Recurrent mutations promote widespread structural and functional divergence of MULE-derived genes in plants
Source: Nucleic Acids Res. 2021 Nov 2;49(20):11765–77. doi: 10.1093/nar/gkab932 (PMC8599713; doi:10.1093/nar/gkab932)
Supplement: gkab932_Supplemental_Files [file gkab932_supplemental_files.zip › 20210908_NAR_FAR1_supplementary_tables_revised_update.xls]

## Sheet: Title
Supplementary Tables
Recurrent mutations promote widespread structural and functional divergence of MULE-derived genes in plants
Geun Young Chae, Woo-Jong Hong, Min Jeong Jang, Ki-Hong Jung, Seungill Kim

## Sheet: Table S1. Number of genes
Supplementary table 1. Numbers of FAR1 genes identified among 80 plant species.
Species	Published genes	Newly annotated genes	Total	Reference	Version	Transcriptome accession number
Chondrus crispus*	0	0	0	ftp://ftp.ncbi.nlm.nih.gov/genomes/refseq/plant/Chondrus_crispus/representative/GCF_000350225.1_ASM35022v2	ASM35022v2	NA
Klebsormidium flaccidum*	0	0	0	http://www.plantmorphogenesis.bio.titech.ac.jp/~algae_genome_project/klebsormidium/index.html	v1.1	NA
Marchantia polymorpha	0	1	1	https://phytozome.jgi.doe.gov/pz/portal.html	v3.0	SRR4450260,SRR4450266,SRR9678055,SRR9678057
Physcomitrella patens*	2	1	3	https://phytozome.jgi.doe.gov/pz/portal.html	phytozome v12	SRR1707632,SRR1707630,SRR1707633,SRR1705624,SRR1707410,SRR1707403,SRR1707631,SRR1685734,SRR1707400
Selaginella moellendorffii*	0	0	0	https://phytozome.jgi.doe.gov/pz/portal.html	phytozome v10	SRR1740451,SRR1740449,SRR1740446,SRR1740448,SRR1740450,SRR1740447
Gnetum montanum	0	0	0	https://datadryad.org/stash/landing/show?big=showme&id=doi%3A10.5061%2Fdryad.0vm37	v1.0	ERR364403,SRR5908685
Picea abies*	0	0	0	ftp://plantgenie.org/Data/ConGenIE/Picea_abies/v1.0/	v1.0	ERR260421,ERR260422,ERR260415,ERR260420,ERR260407,ERR260409,ERR260414,ERR260418,ERR260419,ERR260410,ERR260411,ERR260427,ERR260417,ERR260408,ERR260412,ERR260413,ERR260428,ERR260424,ERR260425,ERR260426,ERR260423,ERR260416
Pinus taeda	1	0	1	https://treegenesdb.org/FTP/Genomes/Pita/v1.0/	v1.0	SRR6459666,SRR1276176,SRR1200421,SRR1200410
Amborella trichopoda*	9	67	76	ftp://ftp.ncbi.nlm.nih.gov/genomes/refseq/plant/Amborella_trichopoda/all_assembly_versions/GCF_000471905.1_AMTR1.0	AMTR1.0	SRR606853,SRR1732267,SRR1732265,SRR1732213,SRR606855SRR1732098,SRR606852,SRR1732271,SRR1732307,SRR1732291,SRR1732263,SRR1732294,SRR1732292,SRR1732293,SRR1732290,SRR1732268,SRR606854,SRR1732100,SRR1732266,SRR1732270,SRR1732308
Spirodela polyrhiza	13	1	14	https://genome.jgi.doe.gov/portal/pages/dynamicOrganismDownload.jsf?organism=Phytozome	v2	SRR9849994,SRR9849995
Zostera marina	125	134	259	https://genome.jgi.doe.gov/portal/pages/dynamicOrganismDownload.jsf?organism=Phytozome	v2.2	SRR11192593
Asparagus officinalis	31	446	477	https://genome.jgi.doe.gov/portal/pages/dynamicOrganismDownload.jsf?organism=Phytozome	v1.1	SRR9971524
Dioscorea alata	68	168	236	https://genome.jgi.doe.gov/portal/pages/dynamicOrganismDownload.jsf?organism=Phytozome	v2.1	SRR7496970
Phoenix dactylifera*	47	10	57	ftp://ftp.ncbi.nlm.nih.gov/genomes/refseq/plant/Phoenix_dactylifera/representative/GCF_000413155.1_DPV01	DPV01	SRR2029378,SRR2027988,SRR2029376,SRR2029381
Musa acuminata	6	31	37	ftp://ftp.ensemblgenomes.org/pub/release-46/plants/	v1	SRR5877212,SRR5877222,SRR5877231,SRR5877237,SRR5877239,SRR5877241,SRR5877243,SRR5877245
Ananas comosus*	19	74	93	https://phytozome.jgi.doe.gov/pz/portal.html	phytozome v12	SRR2983923,SRR1165179,SRR2984781
Eragrostis tef	24	129	153	ftp://ftp.ensemblgenomes.org/pub/release-46/plants/	v1	SRR8656936,SRR8656937
Oropetium thomaeum	2	150	152	https://genome.jgi.doe.gov/portal/pages/dynamicOrganismDownload.jsf?organism=Phytozome	v1.0	SRR2094394,SRR9285971,SRR9285972
Miscanthus sinensis	57	342	399	https://genome.jgi.doe.gov/portal/pages/dynamicOrganismDownload.jsf?organism=Phytozome	v7.1	SRR10233460
Sorghum bicolor*	35	144	179	https://phytozome.jgi.doe.gov/pz/portal.html	phytozome v10	SRR3452721,SRR1832808,SRR1822671,SRR3452724,SRR3452726,SRR3452720,SRR1832811,SRR1823059,SRR3452723,SRR3452719,SRR3452727,SRR1832809,SRR3452718,SRR1829997,SRR3452728SRR1822329,SRR3452722,SRR3452717,SRR3452725,SRR1823060
Zea mays*	19	404	423	https://phytozome.jgi.doe.gov/pz/portal.html	phytozome v10	SRR255405,SRR2886947,SRR254171,SRR445651,SRR44565
Setaria italica	54	135	189	ftp://ftp.ensemblgenomes.org/pub/release-46/plants/	v2.0	ERR3153865,SRR9651133
Panicum virgatum	209	370	579	https://genome.jgi.doe.gov/portal/pages/dynamicOrganismDownload.jsf?organism=Phytozome	v5.1	SRR9964685,SRR9964700
Panicum hallii	66	156	222	ftp://ftp.ensemblgenomes.org/pub/release-46/plants/	v3.1	SRR11008189
Brachypodium sylvaticum	52	188	240	https://genome.jgi.doe.gov/portal/pages/dynamicOrganismDownload.jsf?organism=Phytozome	v1.1	SRR7814904
Brachypodium distachyon*	112	115	227	https://phytozome.jgi.doe.gov/pz/portal.html	phytozome v12	SRR1797575,SRR1635409
Brachypodium stacei	55	67	122	https://genome.jgi.doe.gov/portal/pages/dynamicOrganismDownload.jsf?organism=Phytozome	v1.1	SRR4094447
Brachypodium hybridum	187	156	343	https://genome.jgi.doe.gov/portal/pages/dynamicOrganismDownload.jsf?organism=Phytozome	v1.1	ERR1725263,ERR1725271
Hordeum vulgare*	40	177	217	ftp://ftp.ensemblgenomes.org/pub/plants/release-34/fasta/hordeum_vulgare/	ASM32608v1	SRR2379177,SRR2379209,SRR2379274
Aegilops tauschii	87	1131	1218	ftp://ftp.ensemblgenomes.org/pub/release-46/plants/	v4.0	DRR197485,SRR8885585
Triticum aestivum	0	4443	4443	ftp://ftp.ensemblgenomes.org/pub/release-47/plants/	IWGSC	SRR5096868,SRR5096878,SRR5096883,SRR5096886
Thinopyrum intermedium	422	3300	3722	https://genome.jgi.doe.gov/portal/pages/dynamicOrganismDownload.jsf?organism=Phytozome	v2.1	SRR8239661
Leersia perrieri	1	54	55	ftp://ftp.ensemblgenomes.org/pub/release-46/plants/	v1.4	SRR1171869
Oryza longistaminata	43	46	89	ftp://ftp.ensemblgenomes.org/pub/plants/release-42/fasta/	v1.0	SRR413968,SRR413971,SRR413967,SRR413970,SRR413974,SRR413969,SRR413972
Oryza rufipogon	2	126	128	ftp://ftp.ensemblgenomes.org/pub/plants/release-42/fasta/	OR_W1943	SRR1220647
Oryza barthii	2	97	99	ftp://ftp.ensemblgenomes.org/pub/plants/release-42/fasta/	v1	SRR1170744,SRR1170742
Oryza meridionalis	10	97	107	ftp://ftp.ensemblgenomes.org/pub/plants/release-42/fasta/	v1.3	SRR1174792
Oryza punctata	20	142	162	ftp://ftp.ensemblgenomes.org/pub/plants/release-42/fasta/	v1.2	SRR1171005,SRR1171007
Oryza glaberrima	31	93	124	ftp://ftp.ensemblgenomes.org/pub/plants/release-42/fasta/	v1	SRR1174379
Oryza brachyantha*	34	34	68	ftp://ftp.ncbi.nlm.nih.gov/genomes/refseq/plant/Oryza_brachyantha/representative/GCF_000231095.1_Oryza_brachyantha.v1.4b	v1.4b	SRR1174794,SRR351196,SRR351195
Oryza glumipatula	12	105	117	ftp://ftp.ensemblgenomes.org/pub/plants/release-42/fasta/	v1.5	SRR1174777
Oryza sativa Indica Group	72	77	149	ftp://ftp.ensemblgenomes.org/pub/plants/release-42/fasta/	v1	SRR5510989,SRR5510990,SRR5510995,SRR5510996,SRR5510994,SRR5510993
Oryza sativa f. spontanea	13	106	119	ftp://ftp.ensemblgenomes.org/pub/plants/release-42/fasta/	v1.0	SRR1171631
Oryza sativa Japonica Group*	127	35	162	http://rice.plantbiology.msu.edu/pub/data/Eukaryotic_Projects/o_sativa/annotation_dbs/pseudomolecules/version_7.0/all.dir/	MSU 7.0	DRR013723,ERR855945,SRR1179192,ERR855947
Aquilegia coerulea*	128	32	160	https://phytozome.jgi.doe.gov/pz/portal.html	phytozome v12	SRR1732098,SRR1732267,SRR1732265,SRR1732213,SRR1732271,SRR1732307,SRR1732291,SRR1732263,SRR1732294,SRR1732292,SRR1732293,SRR1732290,SRR1732268,SRR1732100,SRR1732266,SRR1732270,SRR1732308
Daucus carota*	7	212	219	https://phytozome.jgi.doe.gov/pz/portal.html	phytozome v12	SRR2148979,SRR2148983,SRR2148986,SRR2148991
Coffea canephora*	9	140	149	ftp://ftp.solgenomics.net/genomes/Coffea_canephora/	v1.0	ERR668759,ERR668760,ERR668763,ERR668771,ERR668749,ERR668770,ERR668764,ERR668753,ERR668752,ERR668769,ERR668768,ERR668774,ERR668754,ERR668756,ERR668765,ERR668766,ERR668773,ERR668758,ERR668757,ERR668748,ERR668772,ERR668762,ERR668755,ERR668761,ERR668751,ERR668750,ERR668767
Erythranthe guttata*	32	83	115	https://phytozome.jgi.doe.gov/pz/portal.html	phytozome v10	SRR1556023,SRR1556025,SRR1556034,SRR1556033,SRR1556036,SRR1556037,SRR1556032,SRR1556027,SRR1556030,SRR1556028,SRR1556031,SRR1556029,SRR1556026
Utricularia gibba*	10	0	10	https://genomevolution.org/coge//GenomeInfo.pl?gid=25895	v4.1	SRR5046448
Nicotiana benthamiana	35	29	64	ftp://ftp.solgenomics.net/genomes/Nicotiana_benthamiana/	v1.0.1	SRR1043177,SRR1043178
Capsicum annuum*	48	45	93	http://peppergenome.snu.ac.kr/	v1.6	Data described in Kim, S. et al. Genome sequence of the hot pepper provides insights into the evolution of pungency in Capsicum species. Nat. Genet. 46, 270-278 (2014).
Capsicum baccatum*	24	43	67	http://peppergenome.snu.ac.kr/	v1.2	Data described in Kim, S. et al. New reference genome sequences of hot pepper reveal the massive evolution of plant disease-resistance genes by retroduplication. Genome Biol. 18, 210 (2017).
Solanum tuberosum*	3	20	23	https://phytozome.jgi.doe.gov/pz/portal.html	phytozome v12	SRR122122,SRR122124,SRR1207290,SRR122109
Solanum lycopersicum*	26	15	41	ftp://ftp.solgenomics.net/genomes/Solanum_lycopersicum/	iTAG v3.0	SRR3031978,SRR1514810,SRR3031982
Solanum pennellii*	21	3	24	ftp://ftp.solgenomics.net/genomes/Solanum_pennellii/	v2.0	SRR2452605,SRR2452586,SRR2452632,SRR2452589,SRR2452596,SRR3119160,SRR2452582,SRR2452614,SRR3119164,SRR2452616,SRR2452619,SRR3119163,SRR2452573,SRR2452584,SRR3119171,SRR2452607,SRR2452578,SRR2452636,SRR2452615,SRR2452575,SRR2452612,SRR2452593,SRR2452626,SRR2452604,SRR2452597,SRR3119156,SRR2452572,SRR2452581,SRR3119170,SRR2452633,SRR2452583,SRR2452622,SRR3119157,SRR2452627,SRR2452634,SRR2452577,SRR…
Vitis vinifera*	19	89	108	https://phytozome.jgi.doe.gov/pz/portal.html	phytozome v12	SRR522298,SRR519455,SRR2043222,SRR519456,SRR520374
Citrullus lanatus*	3	18	21	ftp://www.icugi.org/pub/cucurbit/genome/watermelon/97103/v1/	v1.0	SRR2033943,SRR2033940,SRR494479,SRR2033942,SRR2033941,SRR494474
Cucumis sativus*	15	8	23	https://phytozome.jgi.doe.gov/pz/portal.html	phytozome v10	SRR3057243,SRR3057240,SRR3057234,SRR3057249,SRR3057246,SRR3057261,SRR3057260,SRR3057255,SRR3057251,SRR3057245,SRR3057247,SRR3057258,SRR3057253,SRR3057250,SRR3057264,SRR3057232,SRR3057256,SRR3057239,SRR3057254,SRR3057241,SRR3057263,SRR3057248,SRR3057242,SRR3057233,SRR3057257,SRR3057236,SRR3057237,SRR3057238,SRR3057244,SRR3057259,SRR3057262,SRR3057235,SRR3057252
Glycine max*	75	503	578	https://phytozome.jgi.doe.gov/pz/portal.html	phytozome v12	SRR1174219,SRR1174226,SRR1174207,SRR1174205,SRR1174216
Vigna radiata*	16	127	143	ftp://plantgenomics.snu.ac.kr/mungbean_data/	v6.0	SRR1653637,SRR1867748
Vigna angularis*	17	81	98	ftp://plantgenomics.snu.ac.kr/adzuki_ver3/	v3.0	DRR031873,DRR031876,DRR031872,DRR031877
Populus trichocarpa*	50	4	54	https://phytozome.jgi.doe.gov/pz/portal.html	phytozome v10	SRR4237661,SRR4237614,SRR4237581,SRR4237651,SRR4237576,SRR4237612,SRR4237663,SRR4237617,SRR4237646,SRR4237574,SRR4237656,SRR4237664,SRR4237618,SRR4237613,SRR4237630,SRR4237594,SRR4237575,SRR4237572,SRR4237580,SRR4237591,SRR4237587,SRR4237602,SRR4237644,SRR4237589,SRR4237622,SRR4237608,SRR4237573,SRR4237628,SRR4237621,SRR4237609,SRR4237620,SRR4237615,SRR4237657,SRR4237652,SRR4237623,SRR4237588,SRR…
Linum usitatissimum*	9	54	63	https://phytozome.jgi.doe.gov/pz/portal.html	phytozome v10	SRR1056621,SRR1056622,SRR1421513,SRR1056625,SRR1056619,SRR1038482,SRR1056618,SRR1056623,SRR1056624,SRR1056620
Ricinus communis*	20	14	34	https://phytozome.jgi.doe.gov/pz/portal.html	phytozome v12	SRR2640654,SRR2641129,SRR2640708,SRR2641126,SRR2641065,SRR2641127,SRR2640949,SRR2641044,SRR2641128,SRR2641066,SRR2641131,SRR2640881,SRR2641125,SRR2641124,SRR2640969,SRR2641130,SRR2641123,SRR2640709
Malus domestica*	70	38	108	https://phytozome.jgi.doe.gov/pz/portal.html	phytozome v10	SRR4019302,SRR4019367,SRR4019328,SRR4019304,SRR4019362,SRR4019343,SRR4019370,SRR4019310,SRR4019309,SRR4019341,SRR4019373,SRR4019352,SRR4019358,SRR4019330,SRR4019319,SRR4019318,SRR3384915,SRR4019377,SRR4019331,SRR3384911,SRR4019342,SRR4019329,SRR4019335,SRR4019369,SRR3384919,SRR4019303,SRR4019301,SRR4019353,SRR4019356,SRR3384923,SRR3384921,SRR4019317,SRR3384914,SRR4019312,SRR4019332,SRR3384913,SRR…
Prunus mume*	62	74	136	ftp://ftp.ncbi.nlm.nih.gov/genomes/refseq/plant/Prunus_mume/representative/GCF_000346735.1_P.mume_V1.0	P.mume_V1.0	SRR542479,SRR542480,SRR542482,SRR542481,SRR542478
Prunus persica*	75	103	178	https://phytozome.jgi.doe.gov/pz/portal.html	phytozome v10	SRR2290951,SRR948300,SRR948299,SRR948301,SRR948302SRR2290949
Eucalyptus grandis*	33	35	68	https://phytozome.jgi.doe.gov/pz/portal.html	phytozome v10	SRR1951765,SRR1951770,SRR1951762,SRR1951766,SRR1951768,SRR1951771,SRR1951763,SRR1951772,SRR1951761,SRR1951767,SRR1951769,SRR1951764
Citrus sinensis*	67	131	198	http://citrus.hzau.edu.cn/orange/download/data.php	v1.0	SRR867397,SRR867166,SRR867435,SRR867425
Citrus clementina*	37	168	205	https://phytozome.jgi.doe.gov/pz/portal.html	phytozome v10	ERR789068,ERR776774,ERR776771,ERR776773,ERR789069,ERR768567
Theobroma cacao*	34	12	46	https://phytozome.jgi.doe.gov/pz/portal.html	phytozome v10	SRR3217317,SRR3217294,SRR3217284,SRR3217277,SRR3217292,SRR3217283,SRR3217301,SRR3217276,SRR3217304,SRR3217297,SRR3217280,SRR3217315,SRR3217318,SRR3217298,SRR3217281,SRR3217278,SRR3217299,SRR3217282,SRR3217279,SRR3217319
Gossypium hirsutum*	22	52	74	https://www.cottongen.org/species/Gossypium_hirsutum/nbi-AD1_genome_v1.1	NBI v1.1	SRR2081045,SRR2081042,SRR2081039,SRR2081040
Gossypium raimondii*	34	7	41	https://phytozome.jgi.doe.gov/pz/portal.html	phytozome v11	SRR959899,SRR959890,SRR389182,SRR389181,SRR389183
Raphanus sativus*	5	23	28	http://radish-genome.org/Data_resource/	v1.0	SRR5195396,SRR5195398
Brassica rapa*	19	4	23	ftp://ftp.ncbi.nlm.nih.gov/genomes/refseq/plant/Brassica_rapa/representative/GCF_000309985.1_Brapa_1.0	Brapa_1.0	SRR3584232,SRR3584233
Brassica oleracea*	5	11	16	http://brassicadb.org/brad/datasets/pub/BrassicaceaeGenome/Brassica_oleracea/Bol_Chromosome_V1.1/	v1.0	SRR630923,SRR630927,SRR630924,SRR630925
Arabidopsis thaliana*	17	0	17	https://phytozome.jgi.doe.gov/pz/portal.html	phytozome v11	SRR2187609,SRR1773569,SRR633727,SRR1773573,SRR1773572,SRR633726,SRR1773570
Arabidopsis lyrata subsp. lyrata*	5	16	21	https://phytozome.jgi.doe.gov/pz/portal.html	phytozome v10	SRR3993768,SRR3993765,SRR3993766,SRR3993767,SRR3993764
Capsella rubella*	20	0	20	https://phytozome.jgi.doe.gov/pz/portal.html	phytozome v10	SRR3993758,SRR3993757,SRR3993759,SRR3993756,SRR3993760
Capsella grandiflora*	17	0	17	https://phytozome.jgi.doe.gov/pz/portal.html	phytozome v10	SRR797568,SRR797551,SRR797563,SRR797560,SRR797552,SRR797567,SRR797562,SRR797561,SRR797564,SRR797559,SRR797565,SRR797553,SRR797566,SRR797554
* Species with FAR1 gene models integrated from a previous study (Kim et al., 2020)

## Sheet: Table S2. Annotation evidence
Supplementary table 2. Number of newly annotated genes from transcriptome, protein-coding gene and ab initio prediction.
Species	Transcriptome	Protein mapping	Augustus	Total
Chondrus crispus	-	-	-	-
Klebsormidium flaccidum	-	-	-	-			Lower plants
Marchantia polymorpha	-	1 (100%)	-	1			Gymnosperms
Physcomitrella patens	-	-	1 (100%)	1			Basal angiosperm
Selaginella moellendorffii	-	-	-	-			Monocots
Gnetum montanum	-	-	-	-			Eudicots
Picea abies	-	-	-	-
Pinus taeda	-	-	-	-
Amborella trichopoda	21 (31.34%)	-	46 (68.66%)	67
Spirodela polyrhiza	1 (100%)	-	-	1
Zostera marina	6 (4.48%)	52 (38.81%)	76 (56.72%)	134
Asparagus officinalis	30 (6.73%)	6 (1.35%)	410 (91.93%)	446
Dioscorea alata	1 (0.6%)	35 (20.83%)	132 (78.57%)	168
Phoenix dactylifera	2 (20%)	-	8 (80%)	10
Musa acuminata	26 (83.87%)	3 (9.68%)	2 (6.45%)	31
Ananas comosus	32 (43.24%)	4 (5.41%)	38 (51.35%)	74
Eragrostis tef	39 (30.23%)	23 (17.83%)	67 (51.94%)	129
Oropetium thomaeum	26 (17.33%)	29 (19.33%)	95 (63.33%)	150
Miscanthus sinensis	19 (5.56%)	72 (21.05%)	251 (73.39%)	342
Sorghum bicolor	8 (5.56%)	77 (53.47%)	59 (40.97%)	144
Zea mays	17 (4.21%)	171 (42.33%)	216 (53.47%)	404
Setaria italica	11 (8.15%)	50 (37.04%)	74 (54.81%)	135
Panicum virgatum	20 (5.41%)	100 (27.03%)	250 (67.57%)	370
Panicum hallii	5 (3.21%)	34 (21.79%)	117 (75%)	156
Brachypodium sylvaticum	5 (2.66%)	103 (54.79%)	80 (42.55%)	188
Brachypodium distachyon	12 (10.43%)	24 (20.87%)	79 (68.7%)	115
Brachypodium stacei	4 (5.97%)	22 (32.84%)	41 (61.19%)	67
Brachypodium hybridum	8 (5.13%)	49 (31.41%)	99 (63.46%)	156
Hordeum vulgare	10 (5.65%)	21 (11.86%)	146 (82.49%)	177
Aegilops tauschii	33 (2.92%)	374 (33.07%)	724 (64.01%)	1131
Triticum aestivum	123 (2.77%)	1484 (33.4%)	2836 (63.83%)	4443
Thinopyrum intermedium	78 (2.36%)	1256 (38.06%)	1966 (59.58%)	3300
Leersia perrieri	15 (27.78%)	13 (24.07%)	26 (48.15%)	54
Oryza longistaminata	7 (15.22%)	19 (41.3%)	20 (43.48%)	46
Oryza rufipogon	4 (3.17%)	57 (45.24%)	65 (51.59%)	126
Oryza barthii	1 (1.03%)	54 (55.67%)	42 (43.3%)	97
Oryza meridionalis	3 (3.09%)	37 (38.14%)	57 (58.76%)	97
Oryza punctata	15 (10.56%)	20 (14.08%)	107 (75.35%)	142
Oryza glaberrima	1 (1.08%)	30 (32.26%)	62 (66.67%)	93
Oryza brachyantha	10 (29.41%)	1 (2.94%)	23 (67.65%)	34
Oryza glumipatula	1 (0.95%)	52 (49.52%)	52 (49.52%)	105
Oryza sativa Indica Group	5 (6.49%)	14 (18.18%)	58 (75.32%)	77
Oryza sativa f. spontanea	18 (16.98%)	35 (33.02%)	53 (50%)	106
Oryza sativa Japonica Group	6 (17.14%)	2 (5.71%)	27 (77.14%)	35
Aquilegia coerulea	1 (3.13%)	1 (3.13%)	30 (93.75%)	32
Daucus carota	15 (7.08%)	27 (12.74%)	170 (80.19%)	212
Coffea canephora	22 (15.71%)	10 (7.14%)	108 (77.14%)	140
Erythranthe guttata	3 (3.61%)	-	80 (96.39%)	83
Utricularia gibba	-	-	-	-
Nicotiana benthamiana	6 (20.69%)	1 (3.45%)	22 (75.86%)	29
Capsicum annuum	-	3 (6.67%)	42 (93.33%)	45
Capsicum baccatum	2 (4.65%)	6 (13.95%)	35 (81.4%)	43
Solanum tuberosum	18 (90%)	2 (10%)	-	20
Solanum lycopersicum	-	7 (46.67%)	8 (53.33%)	15
Solanum pennellii	1 (33.33%)	-	2 (66.67%)	3
Vitis vinifera	24 (26.97%)	3 (3.37%)	62 (69.66%)	89
Citrullus lanatus	17 (94.44%)	1 (5.56%)	-	18
Cucumis sativus	8 (100%)	-	-	8
Glycine max	7 (1.39%)	325 (64.61%)	171 (34%)	503
Vigna radiata	15 (11.81%)	40 (31.5%)	72 (56.69%)	127
Vigna angularis	23 (28.4%)	26 (32.1%)	32 (39.51%)	81
Populus trichocarpa	1 (25%)	3 (75%)	-	4
Linum usitatissimum	4 (7.41%)	-	50 (92.59%)	54
Ricinus communis	13 (92.86%)	-	1 (7.14%)	14
Malus domestica	7 (18.42%)	4 (10.53%)	27 (71.05%)	38
Prunus mume	5 (6.76%)	2 (2.7%)	67 (90.54%)	74
Prunus persica	6 (5.83%)	9 (8.74%)	88 (85.44%)	103
Eucalyptus grandis	9 (25.71%)	9 (25.71%)	17 (48.57%)	35
Citrus sinensis	8 (6.11%)	7 (5.34%)	116 (88.55%)	131
Citrus clementina	18 (10.71%)	26 (15.48%)	124 (73.81%)	168
Theobroma cacao	5 (41.67%)	-	7 (58.33%)	12
Gossypium hirsutum	41 (78.85%)	6 (11.54%)	5 (9.62%)	52
Gossypium raimondii	3 (42.86%)	-	4 (57.14%)	7
Raphanus sativus	10 (43.48%)	9 (39.13%)	4 (17.39%)	23
Brassica rapa	1 (25%)	-	3 (75%)	4
Brassica oleracea	9 (81.82%)	-	2 (18.18%)	11
Arabidopsis thaliana	-	-	-	-
Arabidopsis lyrata subsp. Lyrata	12 (75%)	2 (12.5%)	2 (12.5%)	16
Capsella rubella	-	-	-	-
Capsella grandiflora	-	-	-	-
Average	9756 (62.76%)	937 (6.03%)	4853 (31.22%)	15546

## Sheet: Table S3. GeneArch stat (MD)
Supplementary table 3. Statistics of gene structures in FAR1 genes from monocots and eudicots.
Structure*	Monocots	Eudicots	Total	Enrichment	P-value
FAR1 DNA-binding domain;;MULE transposase domain	4822	809	5634	Monocot	9.999e-05
FAR1 DNA-binding domain	4502	991	5559	Conserved	0.690831
FAR1 DNA-binding domain;;MULE transposase domain;;SWIM	4149	914	5067	Eudicot	9.999e-05
FAR1 DNA-binding domain;;SWIM	295	49	346	Conserved	0.625537
FAR1 DNA-binding domain;;FAR1 DNA-binding domain;;MULE transposase domain;;SWIM	147	55	202	Conserved	0.020398
FAR1 DNA-binding domain;;FAR1 DNA-binding domain	73	9	84	Conserved	0.176382
GATA zinc finger;;FAR1 DNA-binding domain;;MULE transposase domain;;SWIM	60	0	60	Conserved	0.10009
FAR1 DNA-binding domain;;MULE transposase domain;;MULE transposase domain	31	20	51	Conserved	0.00127934
FAR1 DNA-binding domain;;MULE transposase domain;;SWIM;;COMM domain	0	35	35	Conserved	1
FAR1 DNA-binding domain;;MULE transposase domain;;MULE transposase domain;;SWIM	28	3	31	Conserved	1
FAR1 DNA-binding domain;;MULE transposase domain;;SWIM;;COMM domain;;COMM domain	0	30	30	Eudicot	5.48993e-12
Reverse transcriptase (RNA-dependent DNA polymerase);;FAR1 DNA-binding domain	24	4	28	Conserved	1
FAR1 DNA-binding domain;;FAR1 DNA-binding domain;;MULE transposase domain	22	4	26	Conserved	0.19451
Reverse transcriptase (RNA-dependent DNA polymerase);;FAR1 DNA-binding domain;;MULE transposase domain	24	1	25	Eudicot	1.42104e-08
FAR1 DNA-binding domain;;Aldehyde dehydrogenase family	0	22	22	Conserved	0.683332
FAR1 DNA-binding domain;;MULE transposase domain;;Retrotransposon gag protein	13	5	18	Conserved	1
FAR1 DNA-binding domain;;FAR1 DNA-binding domain;;CCT motif;;FAR1 DNA-binding domain;;MULE transposase domain;;SWIM	15	0	15	Conserved	0.481482
FAR1 DNA-binding domain;;MULE transposase domain;;3'-5' exonuclease	12	1	13	Conserved	1
Reverse transcriptase (RNA-dependent DNA polymerase);;FAR1 DNA-binding domain;;MULE transposase domain;;SWIM	12	1	13	Conserved	1
FAR1 DNA-binding domain;;MULE transposase domain;;SWIM;;Zinc knuckle	11	2	13	Conserved	1
FAR1 DNA-binding domain;;FAR1 DNA-binding domain;;SWIM	11	2	13	Conserved	0.000221141
FAR1 DNA-binding domain--MULE transposase domain;;SWIM	11	1	12	Conserved	0.476191
FAR1 DNA-binding domain;;Hyaluronan mediated motility receptor N-terminal	0	11	11	Conserved	1
FAR1 DNA-binding domain;;MULE transposase domain;;SWIM;;C2H2 zinc-finger	9	1	10	Conserved	0.470588
FAR1 DNA-binding domain;;FAR1 DNA-binding domain;;FAR1 DNA-binding domain;;MULE transposase domain;;SWIM	10	0	10	Conserved	0.470588
FAR1 DNA-binding domain;;Reverse transcriptase (RNA-dependent DNA polymerase)	7	2	9	Conserved	1
FAR1 DNA-binding domain;;gag-polypeptide of LTR copia-type	9	0	9	Conserved	1
FAR1 DNA-binding domain;;MULE transposase domain;;Zinc knuckle	8	1	9	Conserved	1
Retrotransposon gag protein;;FAR1 DNA-binding domain;;MULE transposase domain	8	0	8	Conserved	1
FAR1 DNA-binding domain;;Retrotransposon gag protein	7	1	8	Conserved	1
FAR1 DNA-binding domain;;MULE transposase domain;;Plant mobile domain	8	0	8	Conserved	1
AF-4 proto-oncoprotein;;FAR1 DNA-binding domain;;MULE transposase domain;;SWIM	8	0	8	Conserved	1
FAR1 DNA-binding domain;;MULE transposase domain;;SWIM;;FAR1 DNA-binding domain;;MULE transposase domain;;SWIM	6	1	7	Conserved	1
Reverse transcriptase-like;;FAR1 DNA-binding domain;;MULE transposase domain	7	0	7	Conserved	1
FAR1 DNA-binding domain;;Domain of unknown function (DUF4455)	0	6	6	Conserved	1
Ezrin/radixin/moesin family;;FAR1 DNA-binding domain	6	0	6	Conserved	1
gag-polypeptide of LTR copia-type;;FAR1 DNA-binding domain;;MULE transposase domain	5	1	6	Conserved	1
FAR1 DNA-binding domain;;MULE transposase domain;;FAR1 DNA-binding domain;;MULE transposase domain	6	0	6	Conserved	1
FAR1 DNA-binding domain--SGNH hydrolase-like domain, acetyltransferase AlgX;;MULE transposase domain;;SWIM	6	0	6	Conserved	1
FAR1 DNA-binding domain;;FAR1 DNA-binding domain;;FAR1 DNA-binding domain	4	2	6	Conserved	1
Reverse transcriptase-like;;FAR1 DNA-binding domain	5	1	6	Conserved	1
FAR1 DNA-binding domain;;MULE transposase domain;;gag-polypeptide of LTR copia-type	4	1	5	Conserved	1
NB-ARC domain;;FAR1 DNA-binding domain	5	0	5	Conserved	1
FAR1 DNA-binding domain;;MULE transposase domain;;Reverse transcriptase (RNA-dependent DNA polymerase)	4	1	5	Conserved	0.0151515
FAR1 DNA-binding domain;;MULE transposase domain--SWIM	4	1	5	Conserved	1
NB-ARC domain;;FAR1 DNA-binding domain;;MULE transposase domain	5	0	5	Conserved	1
FAR1 DNA-binding domain;;Integrase core domain	4	1	5	Conserved	1
FAR1 DNA-binding domain;;MULE transposase domain;;C2H2 zinc-finger	5	0	5	Conserved	1
FAR1 DNA-binding domain;;MULE transposase domain;;SWIM;;gag-polypeptide of LTR copia-type	5	0	5	Conserved	1
GATA zinc finger;;FAR1 DNA-binding domain;;SWIM	5	0	5	Conserved	1
gag-polypeptide of LTR copia-type;;FAR1 DNA-binding domain;;MULE transposase domain;;SWIM	5	0	5	Conserved	1
FAR1 DNA-binding domain;;MULE transposase domain;;gag-polypeptide of LTR copia-type;;Zinc knuckle;;GAG-pre-integrase domain;;Integrase core domain;;Reverse transcriptase (RNA-dependent DNA polymerase)	5	0	5	Conserved	1
FAR1 DNA-binding domain;;CCT motif;;FAR1 DNA-binding domain;;MULE transposase domain;;SWIM	5	0	5	Conserved	1
Ulp1 protease family, C-terminal catalytic domain;;FAR1 DNA-binding domain	5	0	5	Conserved	1
Ydr279p protein family (RNase H2 complex component);;FAR1 DNA-binding domain;;MULE transposase domain;;SWIM	5	0	5	Conserved	1
FAR1 DNA-binding domain;;MULE transposase domain;;Ulp1 protease family, C-terminal catalytic domain	4	1	5	Conserved	1
FAR1 DNA-binding domain;;MULE transposase domain;;SWIM;;Early nodulin 93 ENOD93 protein	5	0	5	Conserved	1
FAR1 DNA-binding domain;;MULE transposase domain;;SWIM;;Retrotransposon gag protein	5	0	5	Conserved	1
FAR1 DNA-binding domain;;MULE transposase domain;;SWIM;;Reverse transcriptase (RNA-dependent DNA polymerase)	3	2	5	Conserved	1
FAR1 DNA-binding domain;;MULE transposase domain;;Putative gypsy type transposon	4	1	5	Conserved	1
GAG-pre-integrase domain;;Integrase core domain;;Reverse transcriptase (RNA-dependent DNA polymerase);;FAR1 DNA-binding domain	5	0	5	Conserved	1
FAR1 DNA-binding domain;;MULE transposase domain;;SWIM;;Plant mobile domain	5	0	5	Conserved	1
Protein kinase domain;;FAR1 DNA-binding domain	4	0	4	Conserved	1
FAR1 DNA-binding domain;;MULE transposase domain;;SWIM;;SWIM	4	0	4	Conserved	1
Integrase core domain;;FAR1 DNA-binding domain	3	1	4	Conserved	1
FAR1 DNA-binding domain;;MULE transposase domain;;FAR1 DNA-binding domain	3	1	4	Conserved	1
FAR1 DNA-binding domain;;MULE transposase domain;;FAR1 DNA-binding domain;;MULE transposase domain;;SWIM	2	2	4	Conserved	1
FAR1 DNA-binding domain;;Protein of unknown function (DUF3450)--Ciliary rootlet component, centrosome cohesion--JNK_SAPK-associated protein-1--bZIP transcription factor	0	4	4	Conserved	1
FAR1 DNA-binding domain;;Zinc knuckle	4	0	4	Conserved	0.142857
FAR1 DNA-binding domain;;MULE transposase domain;;SWIM;;MULE transposase domain;;SWIM	3	1	4	Conserved	1
Aspartyl protease;;FAR1 DNA-binding domain	3	1	4	Conserved	1
MULE transposase domain;;FAR1 DNA-binding domain	4	0	4	Conserved	1
zinc-binding in reverse transcriptase;;FAR1 DNA-binding domain;;MULE transposase domain	4	0	4	Conserved	1
FAR1 DNA-binding domain;;MULE transposase domain;;SWIM;;NYN domain	4	0	4	Conserved	0.142857
FAR1 DNA-binding domain;;Domain of unknown function (DUF4455)--Pepsin inhibitor-3-like repeated domain	0	4	4	Conserved	0.142857
FAR1 DNA-binding domain;;MULE transposase domain;;SWIM;;SOUL heme-binding protein	4	0	4	Conserved	1
FAR1 DNA-binding domain;;Protein of unknown function (DUF3450)--Ciliary rootlet component, centrosome cohesion	0	4	4	Conserved	1
K-box region;;FAR1 DNA-binding domain;;MULE transposase domain	3	0	3	Conserved	1
GAG-pre-integrase domain;;Integrase core domain;;Reverse transcriptase (RNA-dependent DNA polymerase);;FAR1 DNA-binding domain;;MULE transposase domain	3	0	3	Conserved	0.4
Reverse transcriptase (RNA-dependent DNA polymerase);;zinc-binding in reverse transcriptase;;FAR1 DNA-binding domain	3	0	3	Conserved	1
FAR1 DNA-binding domain;;Reverse transcriptase-like	2	1	3	Conserved	1
FAR1 DNA-binding domain;;Domain of unknown function (DUF4618)	0	3	3	Conserved	1
FAR1 DNA-binding domain;;MULE transposase domain;;SWIM;;Ulp1 protease family, C-terminal catalytic domain	3	0	3	Conserved	1
FAR1 DNA-binding domain;;Glycosyl transferases group 1--Pyruvate kinase, barrel domain	3	0	3	Conserved	1
FAR1 DNA-binding domain;;FAR1 DNA-binding domain;;MULE transposase domain;;SWIM;;IKI3 family	3	0	3	Conserved	1
Integrase core domain;;Reverse transcriptase (RNA-dependent DNA polymerase);;FAR1 DNA-binding domain;;MULE transposase domain	3	0	3	Conserved	1
FAR1 DNA-binding domain;;Cytochrome C biogenesis protein	3	0	3	Conserved	1
FAR1 DNA-binding domain;;MULE transposase domain;;Reverse transcriptase-like	3	0	3	Conserved	1
FAR1 DNA-binding domain;;MULE transposase domain;;gag-polypeptide of LTR copia-type;;Zinc knuckle	1	2	3	Conserved	1
FAR1 DNA-binding domain;;MULE transposase domain;;gag-polypeptide of LTR copia-type;;GAG-pre-integrase domain;;Integrase core domain	3	0	3	Conserved	1
FAR1 DNA-binding domain;;MULE transposase domain;;Transcription initiation factor IIF, alpha subunit (TFIIF-alpha)	3	0	3	Conserved	1
Transposase family tnp2;;FAR1 DNA-binding domain	3	0	3	Conserved	1
Reverse transcriptase-like;;FAR1 DNA-binding domain;;MULE transposase domain;;SWIM	2	1	3	Conserved	1
FAR1 DNA-binding domain;;MULE transposase domain;;SWIM;;Domain of unknown function (DUF4371)	3	0	3	Conserved	1
Reverse transcriptase (RNA-dependent DNA polymerase);;Reverse transcriptase-like;;FAR1 DNA-binding domain	3	0	3	Conserved	1
Transposase-associated domain;;FAR1 DNA-binding domain;;MULE transposase domain	3	0	3	Conserved	1
Integrase core domain;;FAR1 DNA-binding domain;;MULE transposase domain;;SWIM	3	0	3	Conserved	1
Reverse transcriptase (RNA-dependent DNA polymerase);;Reverse transcriptase (RNA-dependent DNA polymerase);;FAR1 DNA-binding domain	3	0	3	Conserved	1
Protein of unknown function (DUF295);;FAR1 DNA-binding domain	3	0	3	Conserved	1
FAR1 DNA-binding domain;;gag-polypeptide of LTR copia-type;;GAG-pre-integrase domain;;Integrase core domain;;Reverse transcriptase (RNA-dependent DNA polymerase)	2	1	3	Conserved	1
Plant transposon protein;;FAR1 DNA-binding domain;;MULE transposase domain	3	0	3	Conserved	1
No apical meristem-associated C-terminal domain;;FAR1 DNA-binding domain	3	0	3	Conserved	1
FAR1 DNA-binding domain;;MULE transposase domain;;SWIM;;Integrase core domain	3	0	3	Conserved	1
Plant mobile domain;;FAR1 DNA-binding domain;;MULE transposase domain;;SWIM	3	0	3	Conserved	1
zinc-binding in reverse transcriptase;;FAR1 DNA-binding domain	3	0	3	Conserved	1
FAR1 DNA-binding domain--SWIM	3	0	3	Conserved	1
Reverse transcriptase (RNA-dependent DNA polymerase);;zinc-binding in reverse transcriptase;;FAR1 DNA-binding domain;;MULE transposase domain	3	0	3	Conserved	1
gag-polypeptide of LTR copia-type;;FAR1 DNA-binding domain	3	0	3	Conserved	1
F-box domain;;FAR1 DNA-binding domain	2	1	3	Conserved	1
FAR1 DNA-binding domain;;BTB/POZ domain	2	0	2	Conserved	0.333333
gag-polypeptide of LTR copia-type;;GAG-pre-integrase domain;;Integrase core domain;;Reverse transcriptase (RNA-dependent DNA polymerase);;FAR1 DNA-binding domain;;MULE transposase domain;;SWIM	1	1	2	Conserved	0.333333
Domain of unknown function (DUF4219);;gag-polypeptide of LTR copia-type;;Zinc knuckle;;GAG-pre-integrase domain;;Integrase core domain;;Reverse transcriptase (RNA-dependent DNA polymerase);;FAR1 DNA-binding domain	2	0	2	Conserved	0.333333
FAR1 DNA-binding domain;;Aconitase family (aconitate hydratase);;MULE transposase domain	0	2	2	Conserved	0.333333
GAG-pre-integrase domain;;Integrase core domain;;Reverse transcriptase (RNA-dependent DNA polymerase);;FAR1 DNA-binding domain;;MULE transposase domain;;SWIM	2	0	2	Conserved	1
Reverse transcriptase (RNA-dependent DNA polymerase);;FAR1 DNA-binding domain;;SWIM	1	1	2	Conserved	1
SET domain;;FAR1 DNA-binding domain;;MULE transposase domain	0	2	2	Conserved	1
FAR1 DNA-binding domain;;FAR1 DNA-binding domain;;CCT motif	2	0	2	Conserved	0.333333
FAR1 DNA-binding domain--CENP-Q, a CENPA-CAD centromere complex subunit--Domain of unknown function (DUF4455)--Hyaluronan mediated motility receptor N-terminal	0	2	2	Conserved	1
FAR1 DNA-binding domain;;Domain of unknown function (DUF4455)--GDP/GTP exchange factor Sec2p	0	2	2	Conserved	1
Reverse transcriptase (RNA-dependent DNA polymerase);;Reverse transcriptase-like;;Integrase core domain;;FAR1 DNA-binding domain;;MULE transposase domain	2	0	2	Conserved	1
FAR1 DNA-binding domain;;Plant mobile domain	2	0	2	Conserved	1
Histone deacetylase domain;;FAR1 DNA-binding domain	0	2	2	Conserved	1
Plant transposase (Ptta/En/Spm family);;FAR1 DNA-binding domain;;MULE transposase domain	2	0	2	Conserved	0.333333
FAR1 DNA-binding domain;;MULE transposase domain;;Domain of unknown function (DUF4219);;gag-polypeptide of LTR copia-type	2	0	2	Conserved	1
FAR1 DNA-binding domain;;Protein kinase domain	2	0	2	Conserved	1
FAR1 DNA-binding domain;;FAR1 DNA-binding domain;;MULE transposase domain--Protein of unknown function (DUF2969);;SWIM	0	2	2	Conserved	1
gag-polypeptide of LTR copia-type;;GAG-pre-integrase domain;;Integrase core domain;;Reverse transcriptase (RNA-dependent DNA polymerase);;FAR1 DNA-binding domain	2	0	2	Conserved	1
FAR1 DNA-binding domain;;MULE transposase domain;;SWIM;;gag-polypeptide of LTR copia-type;;GAG-pre-integrase domain;;Integrase core domain;;Reverse transcriptase (RNA-dependent DNA polymerase)	2	0	2	Conserved	1
FAR1 DNA-binding domain;;MULE transposase domain;;gag-polyprotein putative aspartyl protease	2	0	2	Conserved	1
FAR1 DNA-binding domain;;gag-polypeptide of LTR copia-type;;gag-polypeptide of LTR copia-type	1	1	2	Conserved	1
FAR1 DNA-binding domain;;MULE transposase domain;;SWIM;;MuDR family transposase;;MULE transposase domain;;SWIM	2	0	2	Conserved	1
gag-polypeptide of LTR copia-type;;GAG-pre-integrase domain;;Integrase core domain;;Reverse transcriptase (RNA-dependent DNA polymerase);;FAR1 DNA-binding domain;;MULE transposase domain	2	0	2	Conserved	1
FAR1 DNA-binding domain;;MULE transposase domain;;SWIM;;OB-fold nucleic acid binding domain	0	2	2	Conserved	1
FAR1 DNA-binding domain;;C2H2 zinc-finger	1	1	2	Conserved	1
FAR1 DNA-binding domain;;Domain of unknown function (DUF4219);;gag-polypeptide of LTR copia-type;;GAG-pre-integrase domain;;Integrase core domain;;Reverse transcriptase (RNA-dependent DNA polymerase)	2	0	2	Conserved	1
EF-hand domain pair;;EF-hand domain pair;;CRS1 / YhbY (CRM) domain;;FAR1 DNA-binding domain	0	2	2	Conserved	1
FAR1 DNA-binding domain;;MULE transposase domain;;SWIM;;FBD	2	0	2	Conserved	1
Plant mobile domain;;FAR1 DNA-binding domain;;MULE transposase domain	0	2	2	Conserved	1
FAR1 DNA-binding domain;;Class II Aldolase and Adducin N-terminal domain;;haloacid dehalogenase-like hydrolase	0	2	2	Conserved	1
Domain of unknown function (DUF4856)--FAR1 DNA-binding domain	0	2	2	Conserved	1
Domain of unknown function (DUF4218);;FAR1 DNA-binding domain	2	0	2	Conserved	0.333333
FAR1 DNA-binding domain--Ribosomal protein L35;;MULE transposase domain;;SWIM;;Bacterial RNA polymerase, alpha chain C terminal domain	2	0	2	Conserved	1
FAR1 DNA-binding domain;;Aldehyde dehydrogenase family;;Aldehyde dehydrogenase family	0	2	2	Conserved	1
NB-ARC domain;;FAR1 DNA-binding domain;;MULE transposase domain;;SWIM	2	0	2	Conserved	1
GAG-pre-integrase domain;;Integrase core domain;;Reverse transcriptase (RNA-dependent DNA polymerase);;Reverse transcriptase (RNA-dependent DNA polymerase);;FAR1 DNA-binding domain	2	0	2	Conserved	0.333333
gag-polypeptide of LTR copia-type;;Zinc knuckle;;GAG-pre-integrase domain;;Integrase core domain;;Reverse transcriptase (RNA-dependent DNA polymerase);;FAR1 DNA-binding domain	2	0	2	Conserved	0.333333
WRKY DNA -binding domain;;FAR1 DNA-binding domain;;MULE transposase domain;;SWIM	2	0	2	Conserved	1
FAR1 DNA-binding domain;;Retrotransposon gag protein;;Aspartyl protease	0	2	2	Conserved	1
FAR1 DNA-binding domain;;MULE transposase domain;;SWIM;;Transposase family tnp2;;Domain of unknown function (DUF4218);;Domain of unknown function (DUF4216)	2	0	2	Conserved	1
FAR1 DNA-binding domain;;MULE transposase domain;;SWIM;;Reverse transcriptase-like	2	0	2	Conserved	1
SWIM;;FAR1 DNA-binding domain;;MULE transposase domain;;SWIM	2	0	2	Conserved	1
FAR1 DNA-binding domain;;MULE transposase domain;;Restriction endonuclease fold toxin 5;;SWIM	0	2	2	Conserved	1
Reverse transcriptase (RNA-dependent DNA polymerase)--FAR1 DNA-binding domain;;MULE transposase domain	2	0	2	Conserved	1
GATA zinc finger;;FAR1 DNA-binding domain	2	0	2	Conserved	1
FAR1 DNA-binding domain;;Ulp1 protease family, C-terminal catalytic domain	2	0	2	Conserved	1
Retroviral aspartyl protease;;FAR1 DNA-binding domain	1	1	2	Conserved	0.333333
FAR1 DNA-binding domain;;MULE transposase domain;;Casein kinase II regulatory subunit;;SWIM	0	2	2	Conserved	1
FAR1 DNA-binding domain;;MULE transposase domain;;MerR HTH family regulatory protein	2	0	2	Conserved	1
FAR1 DNA-binding domain;;zinc-binding in reverse transcriptase	2	0	2	Conserved	1
NB-ARC domain;;Leucine rich repeat;;FAR1 DNA-binding domain;;MULE transposase domain	2	0	2	Conserved	0.333333
Integrase core domain;;FAR1 DNA-binding domain;;MULE transposase domain	2	0	2	Conserved	1
FAR1 DNA-binding domain;;Domain of unknown function (DUF4219);;gag-polypeptide of LTR copia-type	2	0	2	Conserved	1
Retrotransposon gag protein;;FAR1 DNA-binding domain;;MULE transposase domain;;SWIM	2	0	2	Conserved	1
FAR1 DNA-binding domain;;MULE transposase domain;;Chromo (CHRromatin Organisation MOdifier) domain	1	1	2	Conserved	1
FAR1 DNA-binding domain;;MULE transposase domain;;gag-polypeptide of LTR copia-type;;GAG-pre-integrase domain;;Integrase core domain;;Reverse transcriptase (RNA-dependent DNA polymerase)	2	0	2	Conserved	1
FAR1 DNA-binding domain;;JNK_SAPK-associated protein-1	0	2	2	Conserved	0.333333
FAR1 DNA-binding domain;;MULE transposase domain;;NB-ARC domain	2	0	2	Conserved	1
FAR1 DNA-binding domain;;MULE transposase domain;;SWIM;;gag-polypeptide of LTR copia-type;;Zinc knuckle	1	1	2	Conserved	1
FAR1 DNA-binding domain;;MULE transposase domain;;SWIM;;gag-polypeptide of LTR copia-type;;Zinc knuckle;;GAG-pre-integrase domain;;Integrase core domain;;Reverse transcriptase (RNA-dependent DNA polymerase)	2	0	2	Conserved	1
FAR1 DNA-binding domain;;Ribose 5-phosphate isomerase A (phosphoriboisomerase A)	0	2	2	Conserved	1
MULE transposase domain;;FAR1 DNA-binding domain;;MULE transposase domain	2	0	2	Conserved	1
FAR1 DNA-binding domain;;gag-polypeptide of LTR copia-type;;GAG-pre-integrase domain;;Integrase core domain	2	0	2	Conserved	0.333333
FAR1 DNA-binding domain;;MULE transposase domain;;Retrotransposon gag protein;;Zinc knuckle;;Retroviral aspartyl protease;;Reverse transcriptase (RNA-dependent DNA polymerase);;Integrase core domain;;Chromo (CHRromatin Organisation MOdifier) domain	2	0	2	Conserved	1
FAR1 DNA-binding domain;;MULE transposase domain;;SWIM;;Ubiquinol-cytochrome C reductase hinge protein	0	2	2	Conserved	1
FAR1 DNA-binding domain;;MULE transposase domain;;Myb-like DNA-binding domain	2	0	2	Conserved	1
Protein of unknown function (DUF1618);;FAR1 DNA-binding domain;;MULE transposase domain	2	0	2	Conserved	1
WRKY DNA -binding domain;;WRKY DNA -binding domain;;FAR1 DNA-binding domain	2	0	2	Conserved	1
S-locus glycoprotein domain;;PAN-like domain;;Protein kinase domain;;FAR1 DNA-binding domain	2	0	2	Conserved	1
Integrase core domain;;Reverse transcriptase (RNA-dependent DNA polymerase);;FAR1 DNA-binding domain;;MULE transposase domain;;SWIM	1	1	2	Conserved	1
zinc-binding in reverse transcriptase;;Reverse transcriptase (RNA-dependent DNA polymerase);;FAR1 DNA-binding domain	2	0	2	Conserved	1
Transferase family;;FAR1 DNA-binding domain;;Transferase family	0	2	2	Conserved	1
FAR1 DNA-binding domain;;MULE transposase domain;;SWIM;;Coatomer beta subunit appendage platform	2	0	2	Conserved	0.333333
Integrase core domain;;Chromo (CHRromatin Organisation MOdifier) domain;;FAR1 DNA-binding domain	2	0	2	Conserved	1
gag-polypeptide of LTR copia-type;;Reverse transcriptase (RNA-dependent DNA polymerase);;FAR1 DNA-binding domain;;MULE transposase domain	2	0	2	Conserved	1
FAR1 DNA-binding domain--HAUS augmin-like complex subunit 6 N-terminus--JNK_SAPK-associated protein-1	0	2	2	Conserved	1
MULE transposase domain;;SWIM;;FAR1 DNA-binding domain	1	1	2	Conserved	1
FAR1 DNA-binding domain;;MULE transposase domain;;BUD22	2	0	2	Conserved	1
FAR1 DNA-binding domain;;MULE transposase domain;;SWIM;;FAR1 DNA-binding domain	2	0	2	Conserved	1
Plant protein of unknown function;;Reverse transcriptase (RNA-dependent DNA polymerase);;FAR1 DNA-binding domain;;MULE transposase domain;;SWIM	2	0	2	Conserved	1
FAR1 DNA-binding domain;;gag-polypeptide of LTR copia-type;;Zinc knuckle;;GAG-pre-integrase domain;;Integrase core domain;;Reverse transcriptase (RNA-dependent DNA polymerase)	2	0	2	Conserved	1
Protein of unknown function, DUF573;;FAR1 DNA-binding domain;;MULE transposase domain	2	0	2	Conserved	1
FAR1 DNA-binding domain;;MULE transposase domain;;Pyruvate kinase, barrel domain	2	0	2	Conserved	1
FAR1 DNA-binding domain;;SWIM;;Zinc knuckle	2	0	2	Conserved	1
FAR1 DNA-binding domain;;MULE transposase domain;;Transcription factor IIA, alpha/beta subunit	2	0	2	Conserved	1
Protein kinase domain;;FAR1 DNA-binding domain;;MULE transposase domain;;SWIM	2	0	2	Conserved	0.333333
FAR1 DNA-binding domain;;MULE transposase domain;;PPP4R2	2	0	2	Conserved	1
Glycosyl hydrolases family 18;;FAR1 DNA-binding domain--MULE transposase domain	2	0	2	Conserved	1
gag-polypeptide of LTR copia-type;;Zinc knuckle;;Reverse transcriptase (RNA-dependent DNA polymerase);;FAR1 DNA-binding domain	1	1	2	Conserved	1
FAR1 DNA-binding domain;;MULE transposase domain;;Cytochrome P450	1	1	2	Conserved	1
FAR1 DNA-binding domain;;MULE transposase domain;;SWIM;;gag-polypeptide of LTR copia-type;;Zinc knuckle;;Integrase core domain;;Reverse transcriptase (RNA-dependent DNA polymerase)	2	0	2	Conserved	0.333333
Transposase family tnp2;;FAR1 DNA-binding domain;;MULE transposase domain;;SWIM	2	0	2	Conserved	1
FAR1 DNA-binding domain;;Avirulence protein ATR13, RxLR effector	2	0	2	Conserved	0.333333
FAR1 DNA-binding domain;;MULE transposase domain;;MuDR family transposase;;MULE transposase domain;;SWIM	2	0	2	Conserved	1
FAR1 DNA-binding domain;;MULE transposase domain;;Plant mobile domain;;Ulp1 protease family, C-terminal catalytic domain	2	0	2	Conserved	1
FBD;;FAR1 DNA-binding domain;;MULE transposase domain	2	0	2	Conserved	1
Cytochrome oxidase c subunit VIb;;FAR1 DNA-binding domain	2	0	2	Conserved	0.333333
FAR1 DNA-binding domain;;MULE transposase domain;;SWIM;;FAR1 DNA-binding domain;;MULE transposase domain	1	1	2	Conserved	1
gag-polypeptide of LTR copia-type;;Zinc knuckle;;GAG-pre-integrase domain;;Integrase core domain;;Reverse transcriptase (RNA-dependent DNA polymerase);;Reverse transcriptase (RNA-dependent DNA polymerase);;FAR1 DNA-binding domain;;MULE transposase domain	1	1	2	Conserved	1
Myb-like DNA-binding domain;;FAR1 DNA-binding domain	2	0	2	Conserved	1
FAR1 DNA-binding domain;;MULE transposase domain;;Protein tyrosine kinase	1	1	2	Conserved	1
Domain of unknown function (DUF5110);;FAR1 DNA-binding domain;;MULE transposase domain	0	2	2	Conserved	1
zinc-binding in reverse transcriptase;;Reverse transcriptase-like;;FAR1 DNA-binding domain;;MULE transposase domain;;SWIM	2	0	2	Conserved	0.333333
FAR1 DNA-binding domain;;gag-polypeptide of LTR copia-type;;Reverse transcriptase (RNA-dependent DNA polymerase)	2	0	2	Conserved	1
FAR1 DNA-binding domain;;MULE transposase domain;;SWIM;;zinc-ribbon family	2	0	2	Conserved	1
FAR1 DNA-binding domain;;MULE transposase domain;;SWIM;;BUD22	2	0	2	Conserved	1
FAR1 DNA-binding domain--DOMON domain;;MULE transposase domain	1	0	1	Conserved	1
FAR1 DNA-binding domain;;Metalloenzyme superfamily--BPG-independent PGAM N-terminus (iPGM_N)	0	1	1	Conserved	1
Zinc knuckle;;Reverse transcriptase (RNA-dependent DNA polymerase);;Reverse transcriptase-like;;FAR1 DNA-binding domain;;MULE transposase domain	1	0	1	Conserved	1
Reverse transcriptase (RNA-dependent DNA polymerase);;zinc-binding in reverse transcriptase;;FAR1 DNA-binding domain;;gag-polypeptide of LTR copia-type;;Reverse transcriptase (RNA-dependent DNA polymerase)	1	0	1	Conserved	1
F-box domain;;Tub family;;Tub family;;FAR1 DNA-binding domain	0	1	1	Conserved	1
FAD binding domain;;Fumarate reductase flavoprotein C-term;;FAR1 DNA-binding domain;;SWIM	0	1	1	Conserved	1
FAR1 DNA-binding domain;;MULE transposase domain--Phage integrase, N-terminal SAM-like domain;;SWIM	0	1	1	Conserved	1
FAR1 DNA-binding domain;;gag-polypeptide of LTR copia-type;;GAG-pre-integrase domain;;Integrase core domain;;Reverse transcriptase (RNA-dependent DNA polymerase);;MULE transposase domain;;SWIM	1	0	1	Conserved	1
gag-polypeptide of LTR copia-type;;Zinc knuckle;;Reverse transcriptase (RNA-dependent DNA polymerase);;FAR1 DNA-binding domain;;MULE transposase domain;;Domain of unknown function (DUF4283);;Zinc knuckle	1	0	1	Conserved	1
Strictosidine synthase;;FAR1 DNA-binding domain;;MULE transposase domain	1	0	1	Conserved	1
FAR1 DNA-binding domain--AhpC/TSA family;;MULE transposase domain	0	1	1	Conserved	1
No apical meristem-associated C-terminal domain;;FAR1 DNA-binding domain;;MULE transposase domain	1	0	1	Conserved	1
Enoyl-(Acyl carrier protein) reductase;;FAR1 DNA-binding domain;;MULE transposase domain	0	1	1	Conserved	1
Protein of unknown function (DUF3738)--FAR1 DNA-binding domain	1	0	1	Conserved	1
FAR1 DNA-binding domain;;Pyruvate kinase, barrel domain	1	0	1	Conserved	1
GAG-pre-integrase domain;;Reverse transcriptase (RNA-dependent DNA polymerase);;FAR1 DNA-binding domain;;MULE transposase domain	1	0	1	Conserved	1
MULE transposase domain;;FAR1 DNA-binding domain;;MULE transposase domain;;SWIM	1	0	1	Conserved	1
FAR1 DNA-binding domain;;Endonuclease-reverse transcriptase;;Reverse transcriptase (RNA-dependent DNA polymerase)	1	0	1	Conserved	1
FAR1 DNA-binding domain;;MULE transposase domain;;SWIM;;Plant mobile domain;;Retrotransposon gag protein;;Reverse transcriptase (RNA-dependent DNA polymerase)	1	0	1	Conserved	1
FAR1 DNA-binding domain;;MULE transposase domain;;Domain of unknown function (DUF4219);;gag-polypeptide of LTR copia-type;;Zinc knuckle	1	0	1	Conserved	1
C2 domain;;C2 domain;;C2 domain;;C2 domain;;Plant phosphoribosyltransferase C-terminal;;FAR1 DNA-binding domain;;MULE transposase domain	1	0	1	Conserved	1
FAR1 DNA-binding domain;;MULE transposase domain;;Wall-associated receptor kinase galacturonan-binding;;Protein tyrosine kinase	1	0	1	Conserved	1
FAR1 DNA-binding domain--Per os infectivity--MULE transposase domain--Domain of unknown function(DUF2779)	1	0	1	Conserved	1
NB-ARC domain;;NB-ARC domain;;NB-ARC domain;;FAR1 DNA-binding domain;;MULE transposase domain;;SWIM	1	0	1	Conserved	1
Plant mobile domain;;FAR1 DNA-binding domain	1	0	1	Conserved	1
Transferase family;;Transferase family--FAR1 DNA-binding domain;;MULE transposase domain;;SWIM	1	0	1	Conserved	1
bZIP transcription factor;;FAR1 DNA-binding domain;;MULE transposase domain	1	0	1	Conserved	1
Weak chloroplast movement under blue light;;FAR1 DNA-binding domain	1	0	1	Conserved	1
FAR1 DNA-binding domain;;Retrotransposon gag protein;;Retroviral aspartyl protease;;Reverse transcriptase (RNA-dependent DNA polymerase);;GAG-pre-integrase domain;;Integrase core domain;;Reverse transcriptase (RNA-dependent DNA polymerase)	1	0	1	Conserved	1
FAR1 DNA-binding domain;;Reverse transcriptase (RNA-dependent DNA polymerase);;MULE transposase domain;;SWIM	1	0	1	Conserved	1
FAR1 DNA-binding domain;;MULE transposase domain;;SWIM;;Domain of unknown function (DUF4283)	1	0	1	Conserved	1
FAR1 DNA-binding domain;;Protein of unknown function (DUF 659)--MULE transposase domain;;SWIM	1	0	1	Conserved	1
gag-polypeptide of LTR copia-type;;Zinc knuckle;;Reverse transcriptase (RNA-dependent DNA polymerase);;FAR1 DNA-binding domain;;MULE transposase domain	1	0	1	Conserved	1
FAR1 DNA-binding domain;;MULE transposase domain;;Retrotransposon gag protein;;Chromo (CHRromatin Organisation MOdifier) domain	1	0	1	Conserved	1
FAR1 DNA-binding domain;;MULE transposase domain;;Transposase family tnp2;;Domain of unknown function (DUF4218)	1	0	1	Conserved	1
FAR1 DNA-binding domain--DNA Polymerase alpha zinc finger--Endomembrane protein 70	0	1	1	Conserved	1
Protein of unknown function (DUF3615);;FAR1 DNA-binding domain;;MULE transposase domain	1	0	1	Conserved	1
Retroviral aspartyl protease;;FAR1 DNA-binding domain;;MULE transposase domain	1	0	1	Conserved	1
FAR1 DNA-binding domain;;NusB family	0	1	1	Conserved	1
FAR1 DNA-binding domain;;MULE transposase domain;;SWIM;;NB-ARC domain	0	1	1	Conserved	1
FAR1 DNA-binding domain;;La domain	1	0	1	Conserved	1
FAR1 DNA-binding domain;;MULE transposase domain;;SWIM;;Domain of unknown function (DUF4283);;Zinc knuckle	1	0	1	Conserved	1
pfkB family carbohydrate kinase;;FAR1 DNA-binding domain;;MULE transposase domain;;SWIM	1	0	1	Conserved	1
Plant mobile domain;;FAR1 DNA-binding domain;;MULE transposase domain;;SWIM;;C2H2 zinc-finger	1	0	1	Conserved	1
PPR repeat family;;PPR repeat family;;PPR repeat family;;PPR repeat;;PPR repeat family;;PPR repeat family;;Pentatricopeptide repeat domain;;FAR1 DNA-binding domain;;MULE transposase domain	1	0	1	Conserved	1
Serpin (serine protease inhibitor);;FAR1 DNA-binding domain	1	0	1	Conserved	1
gag-polypeptide of LTR copia-type;;Integrase core domain;;Reverse transcriptase (RNA-dependent DNA polymerase);;FAR1 DNA-binding domain	1	0	1	Conserved	1
FAR1 DNA-binding domain;;MULE transposase domain;;SWIM;;Plant mobile domain;;Ulp1 protease family, C-terminal catalytic domain	1	0	1	Conserved	1
Ubiquitin family;;FAR1 DNA-binding domain	1	0	1	Conserved	1
Reverse transcriptase (RNA-dependent DNA polymerase);;Integrase core domain;;FAR1 DNA-binding domain;;MULE transposase domain	0	1	1	Conserved	1
Plant transposase (Ptta/En/Spm family);;FAR1 DNA-binding domain;;E2F transcription factor CC-MB domain	0	1	1	Conserved	1
FAR1 DNA-binding domain;;CCAAT-binding transcription factor (CBF-B/NF-YA) subunit B--CCT motif;;FAR1 DNA-binding domain;;MULE transposase domain;;SWIM	1	0	1	Conserved	1
FAR1 DNA-binding domain;;MULE transposase domain;;INO80 complex subunit Ies4	1	0	1	Conserved	1
FAR1 DNA-binding domain--RsbT co-antagonist protein rsbRD N-terminal domain--CorA-like Mg2+ transporter protein--RmuC family--IncA protein--Protein of unknown function (DUF724)	0	1	1	Conserved	1
B-box zinc finger;;FAR1 DNA-binding domain;;MULE transposase domain	1	0	1	Conserved	1
FAR1 DNA-binding domain;;Domain of unknown function (DUF4455)--JNK_SAPK-associated protein-1	0	1	1	Conserved	1
FAR1 DNA-binding domain--Coiled-coil domain containing protein (DUF2052)	1	0	1	Conserved	1
FAR1 DNA-binding domain;;Transposase-associated domain;;Transposase family tnp2;;Domain of unknown function (DUF4216)	1	0	1	Conserved	1
FAR1 DNA-binding domain;;MULE transposase domain;;SWIM;;gag-polyprotein putative aspartyl protease;;Golgin subfamily A member 5	1	0	1	Conserved	1
gag-polypeptide of LTR copia-type;;Integrase core domain;;Reverse transcriptase (RNA-dependent DNA polymerase);;FAR1 DNA-binding domain;;MULE transposase domain	0	1	1	Conserved	1
FAR1 DNA-binding domain;;MULE transposase domain;;SWIM;;ABC transporter;;ABC transporter;;Ring finger domain;;Ring finger domain	0	1	1	Conserved	1
FAR1 DNA-binding domain;;Nse1 non-SMC component of SMC5-6 complex;;Nse1 non-SMC component of SMC5-6 complex	0	1	1	Conserved	1
Syntaxin;;FAR1 DNA-binding domain	0	1	1	Conserved	1
Zinc knuckle;;GAG-pre-integrase domain;;Integrase core domain;;Reverse transcriptase (RNA-dependent DNA polymerase);;FAR1 DNA-binding domain;;MULE transposase domain	1	0	1	Conserved	1
FAR1 DNA-binding domain;;MULE transposase domain;;Ribosomal protein L6, N-terminal domain;;Ribosomal protein L6e	0	1	1	Conserved	1
FAR1 DNA-binding domain;;MULE transposase domain;;SWIM;;Zinc knuckle;;Zinc knuckle	1	0	1	Conserved	1
AMP-binding enzyme;;FAR1 DNA-binding domain	0	1	1	Conserved	1
Gamma-thionin family;;FAR1 DNA-binding domain;;MULE transposase domain	1	0	1	Conserved	1
FAR1 DNA-binding domain;;Subunit 21 of Mediator complex	0	1	1	Conserved	1
FAR1 DNA-binding domain--Keratin, high sulfur B2 protein	1	0	1	Conserved	1
Retrotransposon gag protein;;Zinc knuckle;;Reverse transcriptase (RNA-dependent DNA polymerase);;FAR1 DNA-binding domain	1	0	1	Conserved	1
Auxin canalisation;;AKAP7 2'5' RNA ligase-like domain;;FAR1 DNA-binding domain	1	0	1	Conserved	1
Nop53 (60S ribosomal biogenesis)--YL1 nuclear protein--Rtf2 RING-finger--FAR1 DNA-binding domain	1	0	1	Conserved	1
FAR1 DNA-binding domain;;DDE superfamily endonuclease	1	0	1	Conserved	1
FAR1 DNA-binding domain;;MULE transposase domain;;SWIM;;Cytosol aminopeptidase family, catalytic domain;;Cytosol aminopeptidase family, catalytic domain	1	0	1	Conserved	1
FAR1 DNA-binding domain;;MULE transposase domain;;SWIM;;Zinc knuckle;;Aspartyl protease	1	0	1	Conserved	1
FAR1 DNA-binding domain;;SWIM;;SWIM;;COMM domain	0	1	1	Conserved	1
FAR1 DNA-binding domain;;MULE transposase domain--Transposase family tnp2;;Transposase family tnp2	1	0	1	Conserved	1
FAR1 DNA-binding domain;;3'-5' exonuclease	1	0	1	Conserved	1
AMP-binding enzyme;;FAR1 DNA-binding domain;;MULE transposase domain;;SWIM	0	1	1	Conserved	1
Retrotransposon gag protein;;Reverse transcriptase (RNA-dependent DNA polymerase);;Reverse transcriptase-like;;Integrase core domain;;FAR1 DNA-binding domain;;MULE transposase domain;;SWIM	1	0	1	Conserved	1
Retrotransposon gag protein;;Retrotransposon gag protein;;FAR1 DNA-binding domain	1	0	1	Conserved	1
FAR1 DNA-binding domain;;MULE transposase domain;;SWIM;;MULE transposase domain;;FAR1 DNA-binding domain;;MULE transposase domain;;SWIM	1	0	1	Conserved	1
Reverse transcriptase (RNA-dependent DNA polymerase)--FAR1 DNA-binding domain	1	0	1	Conserved	1
FAR1 DNA-binding domain;;SWIM;;Reverse transcriptase (RNA-dependent DNA polymerase)	1	0	1	Conserved	1
FAR1 DNA-binding domain;;MULE transposase domain;;SWIM;;MULE transposase domain;;SWIM;;Transposase-associated domain;;Transposase family tnp2;;Transposase family tnp2	1	0	1	Conserved	1
BURP domain;;FAR1 DNA-binding domain;;MULE transposase domain	1	0	1	Conserved	1
FAR1 DNA-binding domain;;PQ loop repeat	0	1	1	Conserved	1
FAR1 DNA-binding domain;;Glycosyl hydrolase family 1	1	0	1	Conserved	1
FAR1 DNA-binding domain;;MULE transposase domain;;PLAT/LH2 domain	0	1	1	Conserved	1
FAR1 DNA-binding domain--Hemerythrin HHE cation binding domain--Protein of unknown function (DUF3450)--JNK_SAPK-associated protein-1	0	1	1	Conserved	1
No apical meristem-associated C-terminal domain;;FAR1 DNA-binding domain;;MULE transposase domain;;SWIM	1	0	1	Conserved	1
K+ potassium transporter;;K+ potassium transporter;;FAR1 DNA-binding domain;;MULE transposase domain;;SWIM	1	0	1	Conserved	1
Ribonucleotide reductase, small chain;;FAR1 DNA-binding domain	1	0	1	Conserved	1
Isochorismatase family;;FAR1 DNA-binding domain	0	1	1	Conserved	1
FAR1 DNA-binding domain;;MULE transposase domain;;Endonuclease/Exonuclease/phosphatase family;;Reverse transcriptase (RNA-dependent DNA polymerase)	1	0	1	Conserved	1
Domain of unknown function (DUF4216);;gag-polypeptide of LTR copia-type;;Zinc knuckle;;GAG-pre-integrase domain;;Integrase core domain;;Reverse transcriptase (RNA-dependent DNA polymerase);;FAR1 DNA-binding domain	1	0	1	Conserved	1
Rhodanase C-terminal;;FAR1 DNA-binding domain;;MULE transposase domain	1	0	1	Conserved	1
gag-polypeptide of LTR copia-type;;GAG-pre-integrase domain;;Integrase core domain;;Reverse transcriptase (RNA-dependent DNA polymerase);;FAR1 DNA-binding domain;;MULE transposase domain;;2OG-Fe(II) oxygenase superfamily	0	1	1	Conserved	1
Protein of unknown function (DUF1298);;FAR1 DNA-binding domain	0	1	1	Conserved	1
FAR1 DNA-binding domain;;SWIM;;B3 DNA binding domain	0	1	1	Conserved	1
Leucine-zipper of ternary complex factor MIP1;;FAR1 DNA-binding domain;;MULE transposase domain	1	0	1	Conserved	1
Ubiquitin family;;Ubiquitin family;;FAR1 DNA-binding domain;;MULE transposase domain	1	0	1	Conserved	1
FAR1 DNA-binding domain;;MULE transposase domain;;SWIM;;Ras family	1	0	1	Conserved	1
Cytochrome C oxidase subunit II, periplasmic domain;;FAR1 DNA-binding domain;;MULE transposase domain	0	1	1	Conserved	1
Ubiquitin family;;Ubiquitin family;;Ubiquitin family;;FAR1 DNA-binding domain	1	0	1	Conserved	1
Uncharacterized protein conserved in bacteria (DUF2345);;FAR1 DNA-binding domain;;MULE transposase domain	1	0	1	Conserved	1
Copper amine oxidase, N3 domain;;Copper amine oxidase, enzyme domain;;Copper amine oxidase, enzyme domain;;FAR1 DNA-binding domain;;MULE transposase domain	1	0	1	Conserved	1
Retroviral aspartyl protease;;Reverse transcriptase (RNA-dependent DNA polymerase);;FAR1 DNA-binding domain;;MULE transposase domain	1	0	1	Conserved	1
FAR1 DNA-binding domain;;FAR1 DNA-binding domain;;CCAAT-binding transcription factor (CBF-B/NF-YA) subunit B--CCT motif;;FAR1 DNA-binding domain;;MULE transposase domain;;SWIM	1	0	1	Conserved	1
FAR1 DNA-binding domain;;MULE transposase domain;;Transposase, Mutator family;;SWIM	1	0	1	Conserved	1
Zn-finger in ubiquitin-hydrolases and other protein;;Ubiquitin carboxyl-terminal hydrolase;;F-box domain;;FAR1 DNA-binding domain	1	0	1	Conserved	1
FAR1 DNA-binding domain;;Pre-mRNA-splicing factor SF3A3, of SF3a complex, Prp9	0	1	1	Conserved	1
HD domain;;FAR1 DNA-binding domain;;Restriction endonuclease XhoI--MULE transposase domain	1	0	1	Conserved	1
GDSL-like Lipase/Acylhydrolase;;FAR1 DNA-binding domain;;MULE transposase domain	1	0	1	Conserved	1
Leucine rich repeat;;Leucine rich repeat;;Leucine rich repeat;;Protein tyrosine kinase;;FAR1 DNA-binding domain;;MULE transposase domain;;SWIM	1	0	1	Conserved	1
CCT motif;;FAR1 DNA-binding domain;;MULE transposase domain;;SWIM	1	0	1	Conserved	1
FAR1 DNA-binding domain;;MULE transposase domain--Protein of unknown function (DUF1510)	1	0	1	Conserved	1
FAR1 DNA-binding domain--Ribosomal L32p protein family;;MULE transposase domain;;SWIM	1	0	1	Conserved	1
gag-polypeptide of LTR copia-type;;Integrase core domain;;Reverse transcriptase (RNA-dependent DNA polymerase);;FAR1 DNA-binding domain;;MULE transposase domain;;SWIM	1	0	1	Conserved	1
FAR1 DNA-binding domain;;MULE transposase domain;;SWIM;;Putative pyruvate format-lyase activating enzyme (DUF1786)	0	1	1	Conserved	1
FAR1 DNA-binding domain;;MULE transposase domain;;SWIM;;Glucose-6-phosphate dehydrogenase, NAD binding domain;;Glucose-6-phosphate dehydrogenase, C-terminal domain	0	1	1	Conserved	1
Domain of unknown function (DUF4261);;Reverse transcriptase (RNA-dependent DNA polymerase);;FAR1 DNA-binding domain	0	1	1	Conserved	1
GDSL/SGNH-like Acyl-Esterase family found in Pmr5 and Cas1p;;FAR1 DNA-binding domain	1	0	1	Conserved	1
Domain of unknown function (DUF4283);;Zinc knuckle;;Reverse transcriptase (RNA-dependent DNA polymerase);;Leucine rich repeat;;Leucine rich repeat;;FAR1 DNA-binding domain	1	0	1	Conserved	1
Squalene-hopene cyclase N-terminal domain;;FAR1 DNA-binding domain	0	1	1	Conserved	1
mTERF;;mTERF;;FAR1 DNA-binding domain;;MULE transposase domain	1	0	1	Conserved	1
FAR1 DNA-binding domain;;SWIM;;MuDR family transposase	1	0	1	Conserved	1
FAR1 DNA-binding domain;;A predicted alpha-helical domain with a conserved ER motif.	0	1	1	Conserved	1
FAR1 DNA-binding domain;;Sad1 / UNC-like C-terminal	1	0	1	Conserved	1
FAR1 DNA-binding domain--DEAD_2	1	0	1	Conserved	1
FAR1 DNA-binding domain--PRTase ComF-like	1	0	1	Conserved	1
NB-ARC domain--Reverse transcriptase (RNA-dependent DNA polymerase);;NB-ARC domain;;Protein phosphatase 2C;;FAR1 DNA-binding domain;;MULE transposase domain	1	0	1	Conserved	1
Alpha C protein N terminal--FAR1 DNA-binding domain;;MULE transposase domain;;SWIM	1	0	1	Conserved	1
Protein prenyltransferase alpha subunit repeat;;Protein prenyltransferase alpha subunit repeat;;FAR1 DNA-binding domain;;MULE transposase domain	1	0	1	Conserved	1
FAR1 DNA-binding domain;;MULE transposase domain;;SWIM;;gag-polypeptide of LTR copia-type;;GAG-pre-integrase domain;;Integrase core domain	1	0	1	Conserved	1
gag-polypeptide of LTR copia-type;;Reverse transcriptase (RNA-dependent DNA polymerase);;FAR1 DNA-binding domain	1	0	1	Conserved	1
FAR1 DNA-binding domain;;Dual specificity phosphatase, catalytic domain;;Gelsolin repeat	0	1	1	Conserved	1
FAR1 DNA-binding domain;;MULE transposase domain;;GRF zinc finger	1	0	1	Conserved	1
Glycosyl hydrolases family 17;;FAR1 DNA-binding domain;;MULE transposase domain;;SWIM	1	0	1	Conserved	1
Protein of unknown function (DUF295);;FAR1 DNA-binding domain;;MULE transposase domain	1	0	1	Conserved	1
FAR1 DNA-binding domain--Domain of unknown function (DUF3418)	0	1	1	Conserved	1
FAR1 DNA-binding domain--Protein of unknown function (DUF728)	1	0	1	Conserved	1
Salt stress response/antifungal;;FAR1 DNA-binding domain;;MULE transposase domain;;SWIM	1	0	1	Conserved	1
FAR1 DNA-binding domain;;TATA element modulatory factor 1 DNA binding	0	1	1	Conserved	1
SWIM;;FAR1 DNA-binding domain;;MULE transposase domain;;SWIM;;SWIM	1	0	1	Conserved	1
Reverse transcriptase (RNA-dependent DNA polymerase);;zinc-binding in reverse transcriptase;;FAR1 DNA-binding domain;;MULE transposase domain;;SWIM	1	0	1	Conserved	1
Plant invertase/pectin methylesterase inhibitor;;FAR1 DNA-binding domain;;MULE transposase domain;;SWIM	0	1	1	Conserved	1
Zinc knuckle;;Reverse transcriptase (RNA-dependent DNA polymerase);;FAR1 DNA-binding domain;;MULE transposase domain	1	0	1	Conserved	1
FAD binding domain;;Fumarate reductase flavoprotein C-term;;FAR1 DNA-binding domain;;MULE transposase domain	0	1	1	Conserved	1
Fusaric acid resistance protein-like;;GDP-mannose 4,6 dehydratase;;FAR1 DNA-binding domain;;MULE transposase domain	0	1	1	Conserved	1
Helix-loop-helix DNA-binding domain;;Segment polarity protein dishevelled (Dsh) C terminal--FAR1 DNA-binding domain	0	0	1	Conserved	1
FAR1 DNA-binding domain--Peptidase family C69;;MULE transposase domain;;SWIM	0	1	1	Conserved	1
Domain of unknown function (DUF1330)--FAR1 DNA-binding domain	0	1	1	Conserved	1
Reverse transcriptase (RNA-dependent DNA polymerase);;Reverse transcriptase (RNA-dependent DNA polymerase);;FAR1 DNA-binding domain;;MULE transposase domain;;SWIM	1	0	1	Conserved	1
Reverse transcriptase (RNA-dependent DNA polymerase);;FAR1 DNA-binding domain;;Integrase core domain;;Chromo (CHRromatin Organisation MOdifier) domain	1	0	1	Conserved	1
FAR1 DNA-binding domain;;Retrotransposon gag protein;;Zinc knuckle;;Retroviral aspartyl protease;;Reverse transcriptase (RNA-dependent DNA polymerase)	1	0	1	Conserved	1
Chromo (CHRromatin Organisation MOdifier) domain;;FAR1 DNA-binding domain	1	0	1	Conserved	1
Nodulin-like;;FAR1 DNA-binding domain;;MULE transposase domain	0	1	1	Conserved	1
NB-ARC domain;;No apical meristem-associated C-terminal domain;;FAR1 DNA-binding domain;;MULE transposase domain;;SWIM	1	0	1	Conserved	1
FAR1 DNA-binding domain;;Phosphatidylinositol 3-kinase regulatory subunit P85 inter-SH2 domain	0	1	1	Conserved	1
Protein kinase domain;;FAR1 DNA-binding domain;;MULE transposase domain	1	0	1	Conserved	1
DDRGK domain;;FAR1 DNA-binding domain;;MULE transposase domain	1	0	1	Conserved	1
Enoyl reductase FAD binding domain--FAR1 DNA-binding domain	0	1	1	Conserved	1
FAR1 DNA-binding domain;;MULE transposase domain;;SWIM;;gag-polypeptide of LTR copia-type;;GAG-pre-integrase domain	1	0	1	Conserved	1
AKAP7 2'5' RNA ligase-like domain;;FAR1 DNA-binding domain;;MULE transposase domain	1	0	1	Conserved	1
Glycosyl hydrolases family 28;;Glycosyl hydrolases family 28;;FAR1 DNA-binding domain;;SWIM	0	1	1	Conserved	1
FAR1 DNA-binding domain;;Domain of unknown function (DUF4455)--Protein of unknown function (DUF3450)--Pepsin inhibitor-3-like repeated domain	0	1	1	Conserved	1
Glycosyl hydrolases family 28;;FAR1 DNA-binding domain	1	0	1	Conserved	1
FAR1 DNA-binding domain;;MULE transposase domain;;SWIM;;Terpene synthase family, metal binding domain	0	1	1	Conserved	1
MuDR family transposase;;MULE transposase domain;;SWIM;;FAR1 DNA-binding domain	1	0	1	Conserved	1
von Willebrand factor type A domain;;FAR1 DNA-binding domain;;MULE transposase domain;;SWIM	1	0	1	Conserved	1
Protein of unknown function (DUF632);;FAR1 DNA-binding domain;;MULE transposase domain	1	0	1	Conserved	1
60s Acidic ribosomal protein;;FAR1 DNA-binding domain;;MULE transposase domain	0	1	1	Conserved	1
FAR1 DNA-binding domain;;zinc-binding in reverse transcriptase;;Reverse transcriptase-like	1	0	1	Conserved	1
FAR1 DNA-binding domain;;MULE transposase domain;;gag-polypeptide of LTR copia-type;;Zinc knuckle;;Integrase core domain;;Reverse transcriptase (RNA-dependent DNA polymerase)	1	0	1	Conserved	1
FAR1 DNA-binding domain;;MULE transposase domain;;gag-polypeptide of LTR copia-type;;GAG-pre-integrase domain	1	0	1	Conserved	1
FAR1 DNA-binding domain;;MULE transposase domain;;GAG-pre-integrase domain;;Retrotransposon gag protein	1	0	1	Conserved	1
Leucine rich repeat;;FAR1 DNA-binding domain;;MULE transposase domain;;Ulp1 protease family, C-terminal catalytic domain	1	0	1	Conserved	1
FAR1 DNA-binding domain;;MULE transposase domain;;SWIM;;Hus1-like protein	0	1	1	Conserved	1
FAR1 DNA-binding domain;;MULE transposase domain;;MuDR family transposase;;MULE transposase domain	1	0	1	Conserved	1
FAR1 DNA-binding domain;;Aconitase family (aconitate hydratase)	0	1	1	Conserved	1
FAR1 DNA-binding domain;;Transposase-associated domain;;Transposase family tnp2	1	0	1	Conserved	1
FAR1 DNA-binding domain--Nuclear RNA-splicing-associated protein--AP-3 complex subunit delta-1	1	0	1	Conserved	1
Uncharacterized conserved protein;;FAR1 DNA-binding domain;;MULE transposase domain	1	0	1	Conserved	1
FAR1 DNA-binding domain;;Ubiquitin-binding zinc-finger;;MULE transposase domain	0	1	1	Conserved	1
RNA recognition motif. (a.k.a. RRM, RBD, or RNP domain);;RNA recognition motif. (a.k.a. RRM, RBD, or RNP domain);;FAR1 DNA-binding domain;;MULE transposase domain	1	0	1	Conserved	1
BED zinc finger;;FAR1 DNA-binding domain	1	0	1	Conserved	1
FAR1 DNA-binding domain;;SnoaL-like domain--MULE transposase domain;;SWIM	0	1	1	Conserved	1
FAR1 DNA-binding domain;;Tropomyosin	0	1	1	Conserved	1
FAR1 DNA-binding domain;;SWIM;;FAR1 DNA-binding domain;;SWIM	1	0	1	Conserved	1
FAR1 DNA-binding domain;;NB-ARC domain;;gag-polypeptide of LTR copia-type;;Zinc knuckle;;GAG-pre-integrase domain	1	0	1	Conserved	1
D-arabinono-1,4-lactone oxidase;;FAR1 DNA-binding domain	1	0	1	Conserved	1
gag-polypeptide of LTR copia-type;;Integrase core domain;;Integrase core domain;;Reverse transcriptase (RNA-dependent DNA polymerase);;FAR1 DNA-binding domain;;MULE transposase domain	1	0	1	Conserved	1
Endonuclease/Exonuclease/phosphatase family;;Reverse transcriptase (RNA-dependent DNA polymerase);;zinc-binding in reverse transcriptase;;Reverse transcriptase-like;;FAR1 DNA-binding domain;;MULE transposase domain;;SWIM	1	0	1	Conserved	1
FAR1 DNA-binding domain;;MULE transposase domain;;Baculovirus P33	1	0	1	Conserved	1
NB-ARC domain;;Reverse transcriptase (RNA-dependent DNA polymerase);;FAR1 DNA-binding domain;;MULE transposase domain;;SWIM	1	0	1	Conserved	1
FAR1 DNA-binding domain;;MULE transposase domain;;TSC-22/dip/bun family	1	0	1	Conserved	1
FAR1 DNA-binding domain--HAUS augmin-like complex subunit 6 N-terminus	0	1	1	Conserved	1
FAR1 DNA-binding domain;;MULE transposase domain;;Transposase-associated domain	1	0	1	Conserved	1
Ureide permease;;FAR1 DNA-binding domain;;MULE transposase domain;;SWIM	1	0	1	Conserved	1
GDP-fucose protein O-fucosyltransferase;;FAR1 DNA-binding domain;;MULE transposase domain;;SWIM	1	0	1	Conserved	1
FAR1 DNA-binding domain--HAUS augmin-like complex subunit 6 N-terminus--Fibrinogen alpha/beta chain family--Protein of unknown function (DUF3450)--JNK_SAPK-associated protein-1--Tumour protein D52 family	0	1	1	Conserved	1
Reverse transcriptase (RNA-dependent DNA polymerase);;His(2)-Cys(2) zinc finger;;Integrase core domain;;FAR1 DNA-binding domain	1	0	1	Conserved	1
Protein kinase domain;;FAR1 DNA-binding domain;;MULE transposase domain;;3'-5' exonuclease	1	0	1	Conserved	1
Outer membrane protein beta-barrel family--FAR1 DNA-binding domain	0	1	1	Conserved	1
GAG-pre-integrase domain;;Integrase core domain;;FAR1 DNA-binding domain;;MULE transposase domain;;SWIM	1	0	1	Conserved	1
IPT/TIG domain;;Ankyrin repeats (3 copies);;IQ calmodulin-binding motif;;FAR1 DNA-binding domain	1	0	1	Conserved	1
Leucine rich repeat;;FAR1 DNA-binding domain	1	0	1	Conserved	1
FAR1 DNA-binding domain;;Transposase-associated domain	1	0	1	Conserved	1
Asparagine synthase;;Asparagine synthase;;FAR1 DNA-binding domain;;MULE transposase domain	1	0	1	Conserved	1
FAR1 DNA-binding domain;;MULE transposase domain;;SWIM;;Aspartyl protease	1	0	1	Conserved	1
Domain of unknown function (DUF4283);;Reverse transcriptase (RNA-dependent DNA polymerase);;FAR1 DNA-binding domain;;MULE transposase domain	1	0	1	Conserved	1
FAR1 DNA-binding domain;;MULE transposase domain;;Stage III sporulation protein D;;SWIM	1	0	1	Conserved	1
FAR1 DNA-binding domain;;MULE transposase domain;;SWIM;;AAA ATPase domain	1	0	1	Conserved	1
FAR1 DNA-binding domain;;MULE transposase domain;;SWIM;;Cullin family	1	0	1	Conserved	1
GDSL/SGNH-like Acyl-Esterase family found in Pmr5 and Cas1p;;FAR1 DNA-binding domain;;MULE transposase domain	1	0	1	Conserved	1
GAG-pre-integrase domain;;Integrase core domain;;FAR1 DNA-binding domain;;MULE transposase domain	1	0	1	Conserved	1
FAR1 DNA-binding domain;;MULE transposase domain;;SWIM;;FGGY family of carbohydrate kinases, C-terminal domain	1	0	1	Conserved	1
Leucine rich repeat N-terminal domain;;Leucine rich repeat;;Leucine rich repeat;;Leucine rich repeat;;Leucine rich repeat;;Leucine rich repeat;;Leucine rich repeat;;Leucine rich repeat;;Leucine rich repeat;;Leucine rich repeat;;Protein kinase domain--FAR1 DNA-binding domain	0	1	1	Conserved	1
BTB/POZ domain;;FAR1 DNA-binding domain;;MULE transposase domain;;SWIM	0	1	1	Conserved	1
Domain of unknown function (DUF4219);;gag-polypeptide of LTR copia-type;;Zinc knuckle;;FAR1 DNA-binding domain	1	0	1	Conserved	1
Leucine rich repeat;;FAR1 DNA-binding domain;;MULE transposase domain	1	0	1	Conserved	1
FAR1 DNA-binding domain;;MULE transposase domain;;SWIM;;Hsp70 protein;;MuDR family transposase	1	0	1	Conserved	1
FAR1 DNA-binding domain;;SWIM;;FAR1 DNA-binding domain;;MULE transposase domain	1	0	1	Conserved	1
FAR1 DNA-binding domain;;Mediator complex subunit 13 N-terminal	1	0	1	Conserved	1
FAR1 DNA-binding domain;;SWIM;;Coatomer beta subunit appendage platform	1	0	1	Conserved	1
FAR1 DNA-binding domain;;Reverse transcriptase (RNA-dependent DNA polymerase);;Reverse transcriptase-like	1	0	1	Conserved	1
FAR1 DNA-binding domain;;MULE transposase domain;;Plant transposase (Ptta/En/Spm family)	1	0	1	Conserved	1
SMI1 / KNR4 family (SUKH-1);;FAR1 DNA-binding domain;;SWIM	1	0	1	Conserved	1
BTB/POZ domain;;NPH3 family;;FAR1 DNA-binding domain;;MULE transposase domain;;SWIM	1	0	1	Conserved	1
FAR1 DNA-binding domain--Herpesvirus UL6 like--Domain of unknown function (DUF4455)	0	1	1	Conserved	1
MuDR family transposase;;FAR1 DNA-binding domain;;MULE transposase domain	1	0	1	Conserved	1
FAR1 DNA-binding domain;;MULE transposase domain;;B3 DNA binding domain	1	0	1	Conserved	1
Reverse transcriptase (RNA-dependent DNA polymerase);;zinc-binding in reverse transcriptase;;Leucine rich repeat;;FAR1 DNA-binding domain	1	0	1	Conserved	1
Domain of unknown function (DUF4218);;Domain of unknown function (DUF4216);;FAR1 DNA-binding domain;;MULE transposase domain	1	0	1	Conserved	1
Transposase-associated domain;;Transposase family tnp2;;Domain of unknown function (DUF4218);;Domain of unknown function (DUF4216);;FAR1 DNA-binding domain;;MULE transposase domain;;SWIM	1	0	1	Conserved	1
FAR1 DNA-binding domain;;Aspartyl protease	0	1	1	Conserved	1
FAR1 DNA-binding domain;;MULE transposase domain;;SWIM;;FBD;;FBD	1	0	1	Conserved	1
FAR1 DNA-binding domain--Domain of unknown function (DUF4374)	1	0	1	Conserved	1
FAR1 DNA-binding domain;;MULE transposase domain;;Transposase family tnp2;;Domain of unknown function (DUF4218);;Domain of unknown function (DUF4216)	1	0	1	Conserved	1
FAR1 DNA-binding domain;;MULE transposase domain;;MULE transposase domain;;SWIM;;3'-5' exonuclease	1	0	1	Conserved	1
MuDR family transposase;;FAR1 DNA-binding domain	1	0	1	Conserved	1
FAR1 DNA-binding domain;;Protein of unknown function (DUF3091)	0	1	1	Conserved	1
FAR1 DNA-binding domain;;IncA protein	0	1	1	Conserved	1
gag-polypeptide of LTR copia-type;;Zinc knuckle;;Reverse transcriptase (RNA-dependent DNA polymerase);;Reverse transcriptase (RNA-dependent DNA polymerase);;FAR1 DNA-binding domain	1	0	1	Conserved	1
FAR1 DNA-binding domain;;Retrotransposon gag protein;;Aspartyl protease;;Reverse transcriptase (RNA-dependent DNA polymerase)	1	0	1	Conserved	1
Cyclin, N-terminal domain;;Cyclin, C-terminal domain;;FAR1 DNA-binding domain;;MULE transposase domain;;Cyclin, N-terminal domain;;Cyclin, C-terminal domain	1	0	1	Conserved	1
Multiprotein bridging factor 1;;Protein RETICULATA-related;;FAR1 DNA-binding domain;;MULE transposase domain;;SWIM;;COMM domain	0	1	1	Conserved	1
Reverse transcriptase (RNA-dependent DNA polymerase);;Integrase core domain;;Chromo (CHRromatin Organisation MOdifier) domain;;FAR1 DNA-binding domain;;MULE transposase domain;;SWIM	1	0	1	Conserved	1
FAR1 DNA-binding domain;;MULE transposase domain;;Retrotransposon gag protein;;Reverse transcriptase (RNA-dependent DNA polymerase);;Integrase core domain	1	0	1	Conserved	1
FAR1 DNA-binding domain--RED-like protein N-terminal region;;MULE transposase domain	1	0	1	Conserved	1
Zinc knuckle;;Domain of unknown function (DUF4283);;Reverse transcriptase (RNA-dependent DNA polymerase);;FAR1 DNA-binding domain;;MULE transposase domain	1	0	1	Conserved	1
FAR1 DNA-binding domain;;MULE transposase domain;;SWIM;;Retrotransposon gag protein;;Aspartyl protease	1	0	1	Conserved	1
DNA polymerase III, delta subunit;;FAR1 DNA-binding domain	0	1	1	Conserved	1
FAR1 DNA-binding domain--SGNH hydrolase-like domain, acetyltransferase AlgX;;MULE transposase domain	1	0	1	Conserved	1
FAR1 DNA-binding domain;;FAR1 DNA-binding domain;;MULE transposase domain;;MULE transposase domain;;MULE transposase domain;;SWIM	0	1	1	Conserved	1
CBS domain;;CBS domain;;FAR1 DNA-binding domain	0	1	1	Conserved	1
Transposase family tnp2;;Domain of unknown function (DUF4218);;Plant transposase (Ptta/En/Spm family);;FAR1 DNA-binding domain;;MULE transposase domain;;MULE transposase domain;;SWIM	0	1	1	Conserved	1
FAR1 DNA-binding domain;;Ciliary rootlet component, centrosome cohesion	0	1	1	Conserved	1
Helitron helicase-like domain at N-terminus;;FAR1 DNA-binding domain;;MULE transposase domain;;SWIM	1	0	1	Conserved	1
BED zinc finger;;Domain of unknown function (DUF4413);;hAT family C-terminal dimerisation region;;FAR1 DNA-binding domain;;Cytochrome C biogenesis protein;;MULE transposase domain	1	0	1	Conserved	1
FAR1 DNA-binding domain;;MULE transposase domain;;SWIM;;Domain of unknown function (DUF4219);;gag-polypeptide of LTR copia-type;;Zinc knuckle;;GAG-pre-integrase domain;;Integrase core domain;;Reverse transcriptase (RNA-dependent DNA polymerase);;Retrotransposon gag protein;;Reverse transcriptase (RNA-dependent DNA polymerase);;Reverse transcriptase-like	0	1	1	Conserved	1
FAR1 DNA-binding domain;;MULE transposase domain;;Aspartyl protease	1	0	1	Conserved	1
FAR1 DNA-binding domain;;MULE transposase domain--Protein of unknown function (DUF4125)	1	0	1	Conserved	1
FAR1 DNA-binding domain;;RmuC family	0	1	1	Conserved	1
FAR1 DNA-binding domain;;Hyaluronan mediated motility receptor N-terminal--Ciliary rootlet component, centrosome cohesion--Domain of unknown function (DUF4618)	0	1	1	Conserved	1
FAR1 DNA-binding domain;;MULE transposase domain;;SWIM;;Sel1 repeat	1	0	1	Conserved	1
VQ motif;;FAR1 DNA-binding domain	0	1	1	Conserved	1
FAR1 DNA-binding domain;;MULE transposase domain;;Heat shock factor binding protein 1	0	1	1	Conserved	1
GDSL-like Lipase/Acylhydrolase family;;FAR1 DNA-binding domain	1	0	1	Conserved	1
FAR1 DNA-binding domain;;FAR1 DNA-binding domain;;CCT motif;;FAR1 DNA-binding domain	1	0	1	Conserved	1
Cyclophilin type peptidyl-prolyl cis-trans isomerase/CLD;;CDC45-like protein;;FAR1 DNA-binding domain;;MULE transposase domain	1	0	1	Conserved	1
SWIM;;FAR1 DNA-binding domain;;MULE transposase domain	1	0	1	Conserved	1
Plant self-incompatibility protein S1;;FAR1 DNA-binding domain	0	1	1	Conserved	1
gag-polypeptide of LTR copia-type;;Integrase core domain;;FAR1 DNA-binding domain;;MULE transposase domain	1	0	1	Conserved	1
Domain of unknown function (DUF4385)--FAR1 DNA-binding domain	0	1	1	Conserved	1
Reverse transcriptase (RNA-dependent DNA polymerase);;Integrase core domain;;BED zinc finger;;Domain of unknown function (DUF4413);;hAT family C-terminal dimerisation region;;FAR1 DNA-binding domain	1	0	1	Conserved	1
FAR1 DNA-binding domain;;CCAAT-binding transcription factor (CBF-B/NF-YA) subunit B--CCT motif;;SWIM	1	0	1	Conserved	1
Zinc knuckle;;Reverse transcriptase (RNA-dependent DNA polymerase);;FAR1 DNA-binding domain;;MULE transposase domain;;SWIM	1	0	1	Conserved	1
Domain of unknown function (DUF4216);;Plant transposase (Ptta/En/Spm family);;FAR1 DNA-binding domain	1	0	1	Conserved	1
FAR1 DNA-binding domain;;Centrosomal colon cancer autoantigen protein family	1	0	1	Conserved	1
UDP-glucoronosyl and UDP-glucosyl transferase;;FAR1 DNA-binding domain;;MULE transposase domain;;SWIM	1	0	1	Conserved	1
FAR1 DNA-binding domain--Dihydrouridine synthase (Dus)	1	0	1	Conserved	1
WW domain binding protein 11;;FAR1 DNA-binding domain;;MULE transposase domain	0	1	1	Conserved	1
Plant protein of unknown function (DUF936);;Plant protein of unknown function (DUF936);;FAR1 DNA-binding domain;;MULE transposase domain;;SWIM	1	0	1	Conserved	1
FAR1 DNA-binding domain;;MULE transposase domain;;Deoxynucleoside kinase	0	1	1	Conserved	1
Domain of unknown function (DUF4283);;Zinc knuckle;;Reverse transcriptase (RNA-dependent DNA polymerase);;zinc-binding in reverse transcriptase;;Reverse transcriptase-like;;FAR1 DNA-binding domain	0	1	1	Conserved	1
FAR1 DNA-binding domain;;Domain of unknown function (DUF1978)--Syntaxin	0	1	1	Conserved	1
Protein tyrosine kinase;;FAR1 DNA-binding domain;;MULE transposase domain	1	0	1	Conserved	1
FAR1 DNA-binding domain;;MULE transposase domain;;SWIM;;Domain of unknown function (DUF4219);;Zinc knuckle;;GAG-pre-integrase domain;;Integrase core domain;;Reverse transcriptase (RNA-dependent DNA polymerase)	1	0	1	Conserved	1
FAR1 DNA-binding domain;;MULE transposase domain;;SWIM;;3'-5' exonuclease	1	0	1	Conserved	1
FAR1 DNA-binding domain;;Strictosidine synthase	0	1	1	Conserved	1
zinc-binding in reverse transcriptase;;Reverse transcriptase-like;;FAR1 DNA-binding domain;;MULE transposase domain	1	0	1	Conserved	1
Reverse transcriptase (RNA-dependent DNA polymerase);;Integrase core domain;;FAR1 DNA-binding domain;;MULE transposase domain;;SWIM	1	0	1	Conserved	1
FAR1 DNA-binding domain;;MULE transposase domain;;Plant protein 1589 of unknown function (A_thal_3526)	1	0	1	Conserved	1
Leucine Rich repeats (2 copies);;Leucine rich repeat;;Leucine rich repeat;;Leucine rich repeat;;Rapid ALkalinization Factor (RALF);;Leucine rich repeat;;FAR1 DNA-binding domain;;MULE transposase domain;;Leucine rich repeat;;Leucine rich repeat;;PAP2 superfamily C-terminal;;Protein tyrosine kinase	0	1	1	Conserved	1
FAR1 DNA-binding domain;;Ciliary rootlet component, centrosome cohesion--AT-hook-containing transcription factor--Centrosome microtubule-binding domain of Cep57	0	1	1	Conserved	1
Domain of unknown function (DUF3805)--FAR1 DNA-binding domain	1	0	1	Conserved	1
Retrotransposon gag protein;;Retroviral aspartyl protease;;Reverse transcriptase (RNA-dependent DNA polymerase);;Integrase core domain;;FAR1 DNA-binding domain;;MULE transposase domain;;SWIM	1	0	1	Conserved	1
FAR1 DNA-binding domain;;Eukaryotic cobalamin-binding protein	1	0	1	Conserved	1
Reverse transcriptase (RNA-dependent DNA polymerase);;zinc-binding in reverse transcriptase;;Reverse transcriptase-like;;FAR1 DNA-binding domain;;MULE transposase domain	1	0	1	Conserved	1
Cyclin, N-terminal domain;;Cyclin, C-terminal domain;;FAR1 DNA-binding domain;;MULE transposase domain;;SWIM;;Ulp1 protease family, C-terminal catalytic domain	1	0	1	Conserved	1
FAR1 DNA-binding domain;;MULE transposase domain;;Calcium binding and coiled-coil domain (CALCOCO1) like	0	1	1	Conserved	1
Eukaryotic translation initiation factor 3 subunit G--Zinc knuckle;;RNA recognition motif. (a.k.a. RRM, RBD, or RNP domain);;FAR1 DNA-binding domain	1	0	1	Conserved	1
Probable zinc-ribbon domain;;FAR1 DNA-binding domain	1	0	1	Conserved	1
FAR1 DNA-binding domain;;MULE transposase domain;;SWIM;;MGS-like domain;;AICARFT/IMPCHase bienzyme	0	1	1	Conserved	1
Autophagy protein 16 (ATG16);;FAR1 DNA-binding domain;;MULE transposase domain;;SWIM	0	1	1	Conserved	1
FAR1 DNA-binding domain;;MULE transposase domain;;Rapamycin-insensitive companion of mTOR, middle domain--SWIM	1	0	1	Conserved	1
Reverse transcriptase (RNA-dependent DNA polymerase);;zinc-binding in reverse transcriptase--Reverse transcriptase (RNA-dependent DNA polymerase);;FAR1 DNA-binding domain;;MULE transposase domain	1	0	1	Conserved	1
WD40 region of Ge1, enhancer of mRNA-decapping protein;;WD40 region of Ge1, enhancer of mRNA-decapping protein;;Protein of unknown function (DUF445);;FAR1 DNA-binding domain	1	0	1	Conserved	1
Ydr279p protein family (RNase H2 complex component);;FAR1 DNA-binding domain;;SWIM	1	0	1	Conserved	1
Reverse transcriptase (RNA-dependent DNA polymerase);;zinc-binding in reverse transcriptase;;Reverse transcriptase-like;;FAR1 DNA-binding domain;;MULE transposase domain;;SWIM;;Protein tyrosine kinase	0	1	1	Conserved	1
Nucleoside diphosphate kinase;;FAR1 DNA-binding domain;;MULE transposase domain	0	1	1	Conserved	1
FAR1 DNA-binding domain;;MULE transposase domain;;SWIM;;Enolase, N-terminal domain	0	1	1	Conserved	1
PB1 domain;;FAR1 DNA-binding domain	1	0	1	Conserved	1
Leucine rich repeat;;FAR1 DNA-binding domain;;MULE transposase domain;;Protein kinase domain	1	0	1	Conserved	1
FAR1 DNA-binding domain;;MULE transposase domain;;SWIM;;Putative gypsy type transposon	1	0	1	Conserved	1
Skp1 family, dimerisation domain;;FAR1 DNA-binding domain;;MULE transposase domain;;SWIM	1	0	1	Conserved	1
FAR1 DNA-binding domain;;Nucleotidyl transferase	1	0	1	Conserved	1
GHMP kinases N terminal domain;;GHMP kinases C terminal;;FAR1 DNA-binding domain	1	0	1	Conserved	1
MULE transposase domain;;FAR1 DNA-binding domain--SWIM	1	0	1	Conserved	1
FAR1 DNA-binding domain--Mitochondrial division protein 1	1	0	1	Conserved	1
Late embryogenesis abundant protein;;FAR1 DNA-binding domain	1	0	1	Conserved	1
FAR1 DNA-binding domain;;FAR1 DNA-binding domain;;FAR1 DNA-binding domain;;MULE transposase domain;;SWIM;;Retrotransposon gag protein	1	0	1	Conserved	1
FAR1 DNA-binding domain;;MULE transposase domain;;Cupin	0	1	1	Conserved	1
K+ potassium transporter;;FAR1 DNA-binding domain;;MULE transposase domain;;C2H2 zinc-finger--Rubber elongation factor protein (REF)	1	0	1	Conserved	1
FAR1 DNA-binding domain;;MULE transposase domain;;SWIM;;Transmembrane amino acid transporter protein	1	0	1	Conserved	1
FAR1 DNA-binding domain;;Transcription-initiator DNA-binding domain IBD	0	1	1	Conserved	1
Domain of unknown function (DUF569);;FAR1 DNA-binding domain;;FAR1 DNA-binding domain;;MULE transposase domain;;SWIM	1	0	1	Conserved	1
GAG-pre-integrase domain;;FAR1 DNA-binding domain;;MULE transposase domain	1	0	1	Conserved	1
MULE transposase domain;;SWIM;;FAR1 DNA-binding domain;;MULE transposase domain;;SWIM	1	0	1	Conserved	1
Copper amine oxidase, enzyme domain;;FAR1 DNA-binding domain	1	0	1	Conserved	1
FAR1 DNA-binding domain;;Putative RNA methyltransferase;;Putative RNA methyltransferase	0	1	1	Conserved	1
Protein of unknown function (DUF632);;Protein of unknown function (DUF632);;FAR1 DNA-binding domain;;SWIM	1	0	1	Conserved	1
FAR1 DNA-binding domain--Amyotrophic lateral sclerosis 2 chromosomal region candidate gene 8	0	1	1	Conserved	1
FAR1 DNA-binding domain;;MULE transposase domain;;Domain of unknown function (DUF3523)	1	0	1	Conserved	1
FAR1 DNA-binding domain;;MULE transposase domain;;SWIM;;BED zinc finger	0	1	1	Conserved	1
Plant transposon protein;;FAR1 DNA-binding domain;;MULE transposase domain;;SWIM	1	0	1	Conserved	1
FAR1 DNA-binding domain;;SWIM;;Retrotransposon gag protein	1	0	1	Conserved	1
HD domain;;FAR1 DNA-binding domain;;MULE transposase domain	1	0	1	Conserved	1
FAR1 DNA-binding domain;;Restriction endonuclease fold toxin 5;;SWIM	0	1	1	Conserved	1
FAR1 DNA-binding domain;;Viral movement protein (MP)	0	1	1	Conserved	1
Molybdopterin-binding domain of aldehyde dehydrogenase;;Molybdopterin-binding domain of aldehyde dehydrogenase;;FAR1 DNA-binding domain	1	0	1	Conserved	1
Dirigent-like protein;;Jacalin-like lectin domain--FAR1 DNA-binding domain	1	0	1	Conserved	1
FAR1 DNA-binding domain;;MULE transposase domain--Transposase-associated domain	1	0	1	Conserved	1
FAR1 DNA-binding domain;;SWIM;;Transposase family tnp2	1	0	1	Conserved	1
Mitochondrial carrier protein;;FAR1 DNA-binding domain	1	0	1	Conserved	1
FAR1 DNA-binding domain;;MULE transposase domain;;SWIM;;MatE	1	0	1	Conserved	1
Chromo (CHRromatin Organisation MOdifier) domain;;FAR1 DNA-binding domain;;MULE transposase domain;;SWIM	1	0	1	Conserved	1
Domain of unknown function (DUF4413);;ABC-2 type transporter;;FAR1 DNA-binding domain;;MULE transposase domain	1	0	1	Conserved	1
X-domain of DnaJ-containing;;PPR repeat;;PPR repeat;;PPR repeat family;;PPR repeat family;;FAR1 DNA-binding domain;;MULE transposase domain;;SWIM	1	0	1	Conserved	1
MATH domain;;BTB/POZ domain;;FAR1 DNA-binding domain	1	0	1	Conserved	1
Domain of unknown function (DUF4283);;Zinc knuckle;;FAR1 DNA-binding domain;;MULE transposase domain	1	0	1	Conserved	1
Pectate lyase;;FAR1 DNA-binding domain;;MULE transposase domain	1	0	1	Conserved	1
haloacid dehalogenase-like hydrolase;;haloacid dehalogenase-like hydrolase;;FAR1 DNA-binding domain;;MULE transposase domain;;SWIM	1	0	1	Conserved	1
FAR1 DNA-binding domain;;MULE transposase domain--Protein of unknown function (DUF 659);;SWIM	1	0	1	Conserved	1
FAR1 DNA-binding domain;;MULE transposase domain;;SWIM;;Domain of unknown function (DUF4219);;gag-polypeptide of LTR copia-type;;Zinc knuckle;;Integrase core domain;;Reverse transcriptase (RNA-dependent DNA polymerase)	1	0	1	Conserved	1
Reverse transcriptase (RNA-dependent DNA polymerase);;Reverse transcriptase (RNA-dependent DNA polymerase);;FAR1 DNA-binding domain;;MULE transposase domain	1	0	1	Conserved	1
FAR1 DNA-binding domain--MULE transposase domain;;Protein kinase domain;;EF-hand domain pair;;EF-hand domain pair	0	1	1	Conserved	1
THO complex subunit 1 transcription elongation factor;;FAR1 DNA-binding domain	1	0	1	Conserved	1
Cytosol aminopeptidase family, N-terminal domain--Cytosol aminopeptidase family, catalytic domain;;Enoyl-(Acyl carrier protein) reductase;;FAR1 DNA-binding domain	1	0	1	Conserved	1
FAR1 DNA-binding domain;;MULE transposase domain;;Sodium/glutamate symporter--SWIM	1	0	1	Conserved	1
FAR1 DNA-binding domain;;Respiratory-chain NADH dehydrogenase, 49 Kd subunit	1	0	1	Conserved	1
Reverse transcriptase (RNA-dependent DNA polymerase);;zinc-binding in reverse transcriptase;;Reverse transcriptase-like;;FAR1 DNA-binding domain;;MULE transposase domain;;SWIM	1	0	1	Conserved	1
Retrotransposon gag protein;;Zinc knuckle;;Integrase core domain;;FAR1 DNA-binding domain	1	0	1	Conserved	1
FAR1 DNA-binding domain;;MULE transposase domain;;SWIM;;MuDR family transposase	1	0	1	Conserved	1
Leucine rich repeat;;Leucine rich repeat;;Protein kinase domain;;FAR1 DNA-binding domain	1	0	1	Conserved	1
Tubulin/FtsZ family, GTPase domain;;FtsZ family, C-terminal domain;;Tubulin/FtsZ family, GTPase domain;;FtsZ family, C-terminal domain;;FAR1 DNA-binding domain;;MULE transposase domain;;SWIM	1	0	1	Conserved	1
FAR1 DNA-binding domain--RsbT co-antagonist protein rsbRD N-terminal domain--RmuC family--Protein of unknown function (DUF724)	0	1	1	Conserved	1
Domain of unknown function (DUF4371);;hAT family C-terminal dimerisation region;;FAR1 DNA-binding domain;;MULE transposase domain	1	0	1	Conserved	1
gag-polypeptide of LTR copia-type;;Zinc knuckle;;GAG-pre-integrase domain;;Integrase core domain;;FAR1 DNA-binding domain;;MULE transposase domain;;SWIM	0	1	1	Conserved	1
FAR1 DNA-binding domain--IncA protein--Ciliary rootlet component, centrosome cohesion--AT-hook-containing transcription factor--YfhG lipoprotein--Protein of unknown function (DUF1664)	0	1	1	Conserved	1
FAR1 DNA-binding domain--Domain of unknown function (DUF4283)	1	0	1	Conserved	1
FAR1 DNA-binding domain;;Tumour suppressor protein--Protein of unknown function (DUF3450)--TATA element modulatory factor 1 DNA binding	0	1	1	Conserved	1
FAR1 DNA-binding domain;;MULE transposase domain--LysR substrate binding domain;;SWIM	1	0	1	Conserved	1
FAR1 DNA-binding domain;;MULE transposase domain;;SWIM;;Thioesterase superfamily	0	1	1	Conserved	1
Domain of unknown function (DUF1719);;FAR1 DNA-binding domain	1	0	1	Conserved	1
FAR1 DNA-binding domain;;FAR1 DNA-binding domain;;Domain of unknown function (DUF4799)	1	0	1	Conserved	1
FAR1 DNA-binding domain;;Transposase-associated domain;;Transposase family tnp2;;Transposase family tnp2;;Domain of unknown function (DUF4218);;Domain of unknown function (DUF4216)	1	0	1	Conserved	1
FAR1 DNA-binding domain;;Ubiquitin-like modifier-activating enzyme ATG7 N-terminus;;SWIM	0	1	1	Conserved	1
Subtilase family;;FAR1 DNA-binding domain;;MULE transposase domain;;SWIM	1	0	1	Conserved	1
FAR1 DNA-binding domain;;MULE transposase domain;;SWIM;;Tat binding protein 1(TBP-1)-interacting protein (TBPIP)	0	1	1	Conserved	1
GAG-pre-integrase domain--FAR1 DNA-binding domain	1	0	1	Conserved	1
FAR1 DNA-binding domain;;Zinc knuckle;;gag-polyprotein putative aspartyl protease;;FAR1 DNA-binding domain	1	0	1	Conserved	1
Domain of unknown function (DUF4371);;FAR1 DNA-binding domain;;MULE transposase domain	1	0	1	Conserved	1
Ribosomal protein S10p/S20e--FAR1 DNA-binding domain	1	0	1	Conserved	1
FAR1 DNA-binding domain;;Retrotransposon gag protein;;Retroviral aspartyl protease;;Integrase core domain	1	0	1	Conserved	1
tify domain;;CCT motif;;FAR1 DNA-binding domain;;MULE transposase domain;;SWIM;;tify domain;;CCT motif;;GATA zinc finger	0	1	1	Conserved	1
FAR1 DNA-binding domain;;MULE transposase domain;;Protein of unknown function (DUF1510)	1	0	1	Conserved	1
FAR1 DNA-binding domain--JNK_SAPK-associated protein-1	0	1	1	Conserved	1
FAR1 DNA-binding domain;;MULE transposase domain;;SWIM;;Transcriptional regulator DELLA protein N terminal;;GRAS domain family	0	1	1	Conserved	1
DUF761-associated sequence motif;;FAR1 DNA-binding domain	1	0	1	Conserved	1
FAR1 DNA-binding domain;;MULE transposase domain;;SWIM;;Protein kinase domain	1	0	1	Conserved	1
BTB/POZ domain;;FAR1 DNA-binding domain;;MULE transposase domain	1	0	1	Conserved	1
DRG Family Regulatory Proteins, Tma46;;FAR1 DNA-binding domain	0	1	1	Conserved	1
Elongation factor Tu GTP binding domain;;FAR1 DNA-binding domain;;MULE transposase domain;;SWIM	1	0	1	Conserved	1
FAR1 DNA-binding domain;;MULE transposase domain;;SWIM;;Glutathione S-transferase, C-terminal domain	1	0	1	Conserved	1
FAR1 DNA-binding domain;;MULE transposase domain;;SWIM;;Development and cell death domain;;Kelch motif	1	0	1	Conserved	1
FAR1 DNA-binding domain;;MULE transposase domain;;SWIM;;ATP12 chaperone protein	0	1	1	Conserved	1
FAR1 DNA-binding domain;;MULE transposase domain;;Cation transporter/ATPase, N-terminus;;E1-E2 ATPase;;haloacid dehalogenase-like hydrolase	1	0	1	Conserved	1
FAR1 DNA-binding domain;;MULE transposase domain;;SWIM;;Cathepsin propeptide inhibitor domain (I29)	1	0	1	Conserved	1
Serglycin;;FAR1 DNA-binding domain;;MULE transposase domain;;SWIM	1	0	1	Conserved	1
Cyclophilin type peptidyl-prolyl cis-trans isomerase/CLD;;FAR1 DNA-binding domain;;MULE transposase domain	1	0	1	Conserved	1
FAR1 DNA-binding domain;;GxGYxYP putative glycoside hydrolase C-terminal domain	1	0	1	Conserved	1
Carbohydrate-binding protein of the ER;;FAR1 DNA-binding domain;;MULE transposase domain;;SWIM	1	0	1	Conserved	1
FAR1 DNA-binding domain--Hemerythrin HHE cation binding domain--Protein of unknown function (DUF3450)--Ciliary rootlet component, centrosome cohesion	0	1	1	Conserved	1
FAR1 DNA-binding domain;;MULE transposase domain;;Translocation protein Sec62	0	1	1	Conserved	1
Tetratricopeptide repeat;;TPR repeat;;TPR repeat;;FAR1 DNA-binding domain;;MULE transposase domain	1	0	1	Conserved	1
Domain of unknown function (DUF4218);;FAR1 DNA-binding domain;;MULE transposase domain	1	0	1	Conserved	1
Domain of unknown function (DUF4219);;gag-polypeptide of LTR copia-type;;FAR1 DNA-binding domain;;MULE transposase domain	1	0	1	Conserved	1
FAR1 DNA-binding domain;;FAR1 DNA-binding domain;;MULE transposase domain;;SWIM;;Kinesin motor domain	1	0	1	Conserved	1
Reverse transcriptase (RNA-dependent DNA polymerase);;Chromo (CHRromatin Organisation MOdifier) domain;;FAR1 DNA-binding domain;;MULE transposase domain	1	0	1	Conserved	1
DnaJ domain;;FAR1 DNA-binding domain;;MULE transposase domain;;SWIM	1	0	1	Conserved	1
Protein of unknown function (DUF1618);;Plant mobile domain;;FAR1 DNA-binding domain;;MULE transposase domain	1	0	1	Conserved	1
FAR1 DNA-binding domain;;MULE transposase domain;;Phosphoribosylglycinamide synthetase, N domain;;Phosphoribosylglycinamide synthetase, ATP-grasp (A) domain;;Phosphoribosylglycinamide synthetase, C domain	0	1	1	Conserved	1
GAG-pre-integrase domain;;Integrase core domain;;Reverse transcriptase (RNA-dependent DNA polymerase);;FAR1 DNA-binding domain;;MULE transposase domain;;SWIM;;Transposase family tnp2;;Domain of unknown function (DUF4218)	1	0	1	Conserved	1
FAR1 DNA-binding domain;;MULE transposase domain;;SWIM;;GAG-pre-integrase domain--Integrase core domain	1	0	1	Conserved	1
FAR1 DNA-binding domain;;MULE transposase domain;;Deoxynucleoside kinase;;SWIM	1	0	1	Conserved	1
FAR1 DNA-binding domain;;MULE transposase domain;;Zinc knuckle;;Integrase core domain	0	1	1	Conserved	1
FAR1 DNA-binding domain;;MULE transposase domain;;PPR repeat family;;PPR repeat family;;PPR repeat;;PPR repeat;;PPR repeat;;PPR repeat family;;DYW family of nucleic acid deaminases	1	0	1	Conserved	1
FAR1 DNA-binding domain;;MULE transposase domain;;DNA-directed RNA polymerase III subunit Rpc31	1	0	1	Conserved	1
FAR1 DNA-binding domain;;MULE transposase domain;;SWIM;;Autophagy protein 16 (ATG16)--Mnd1 family	0	1	1	Conserved	1
FAR1 DNA-binding domain--MULE transposase domain;;Ring finger domain	1	0	1	Conserved	1
FAR1 DNA-binding domain;;Protein of unknown function (DUF 659);;hAT family C-terminal dimerisation region	1	0	1	Conserved	1
Domain of unknown function (DUF4371);;Domain of unknown function (DUF4371);;Domain of unknown function (DUF4371);;FAR1 DNA-binding domain;;MULE transposase domain	1	0	1	Conserved	1
FAD binding domain;;Oxidoreductase NAD-binding domain;;FAR1 DNA-binding domain;;MULE transposase domain;;SWIM	1	0	1	Conserved	1
FAR1 DNA-binding domain;;MULE transposase domain;;SWIM;;Transposase family tnp2;;Domain of unknown function (DUF4216)	1	0	1	Conserved	1
FAR1 DNA-binding domain;;MULE transposase domain;;GAG-pre-integrase domain;;Reverse transcriptase (RNA-dependent DNA polymerase)	1	0	1	Conserved	1
FAR1 DNA-binding domain;;gag-polypeptide of LTR copia-type;;Reverse transcriptase (RNA-dependent DNA polymerase);;TPR/MLP1/MLP2-like protein	1	0	1	Conserved	1
Fms-interacting protein;;FAR1 DNA-binding domain;;MULE transposase domain;;SWIM	1	0	1	Conserved	1
Reverse transcriptase-like--FAR1 DNA-binding domain;;MULE transposase domain	1	0	1	Conserved	1
FAR1 DNA-binding domain;;SWIM;;MULE transposase domain;;SWIM;;zinc-binding in reverse transcriptase	1	0	1	Conserved	1
FAR1 DNA-binding domain;;Retrotransposon gag protein;;Reverse transcriptase (RNA-dependent DNA polymerase);;Integrase core domain	1	0	1	Conserved	1
Glycosyl hydrolase family 81;;FAR1 DNA-binding domain;;MULE transposase domain;;SWIM	1	0	1	Conserved	1
Fatty acid desaturase;;FAR1 DNA-binding domain	1	0	1	Conserved	1
FAR1 DNA-binding domain;;MULE transposase domain;;SWIM;;Transposase-associated domain;;Transposase family tnp2;;Domain of unknown function (DUF4218);;Domain of unknown function (DUF4216)	1	0	1	Conserved	1
FAR1 DNA-binding domain;;Aconitase family (aconitate hydratase);;MULE transposase domain;;SWIM	0	1	1	Conserved	1
IQ calmodulin-binding motif;;FAR1 DNA-binding domain;;MULE transposase domain	1	0	1	Conserved	1
FAR1 DNA-binding domain;;GAG-pre-integrase domain;;Integrase core domain	1	0	1	Conserved	1
FAR1 DNA-binding domain;;MULE transposase domain;;Protein of unknown function (DUF1777);;SWIM	1	0	1	Conserved	1
gag-polypeptide of LTR copia-type;;Integrase core domain;;Reverse transcriptase (RNA-dependent DNA polymerase);;FAR1 DNA-binding domain;;FAR1 DNA-binding domain;;MULE transposase domain;;SWIM;;SWIM	0	1	1	Conserved	1
Nucleoporin complex subunit 54;;FAR1 DNA-binding domain	0	1	1	Conserved	1
FAR1 DNA-binding domain;;MULE transposase domain;;SWIM;;Acetyltransferase (GNAT) domain;;Zinc finger, C3HC4 type (RING finger)	1	0	1	Conserved	1
FAR1 DNA-binding domain;;MULE transposase domain;;SWIM;;U-box domain;;Kinesin-associated protein (KAP)	1	0	1	Conserved	1
SRF-type transcription factor (DNA-binding and dimerisation domain);;FAR1 DNA-binding domain;;MULE transposase domain	0	1	1	Conserved	1
FAR1 DNA-binding domain;;MULE transposase domain;;Retrotransposon gag protein;;Retroviral aspartyl protease;;Reverse transcriptase (RNA-dependent DNA polymerase);;Integrase core domain	1	0	1	Conserved	1
Zinc knuckle;;FAR1 DNA-binding domain;;MULE transposase domain	0	1	1	Conserved	1
Thioredoxin;;FAR1 DNA-binding domain	0	1	1	Conserved	1
FAR1 DNA-binding domain--Dihydrodipicolinate reductase, C-terminus	1	0	1	Conserved	1
Domain of unknown function (DUF4218);;FAR1 DNA-binding domain;;MULE transposase domain;;Chromo (CHRromatin Organisation MOdifier) domain;;Retrotransposon gag protein;;Zinc knuckle;;Retroviral aspartyl protease;;Reverse transcriptase (RNA-dependent DNA polymerase);;Integrase core domain	1	0	1	Conserved	1
3-hydroxyacyl-CoA dehydrogenase, C-terminal domain;;FAR1 DNA-binding domain	1	0	1	Conserved	1
FAR1 DNA-binding domain;;MULE transposase domain;;SWIM;;Mono-functional DNA-alkylating methyl methanesulfonate N-term;;CPSF A subunit region	1	0	1	Conserved	1
FAR1 DNA-binding domain;;Enolase, N-terminal domain;;Enolase, C-terminal TIM barrel domain;;Enolase, C-terminal TIM barrel domain	1	0	1	Conserved	1
FAR1 DNA-binding domain;;MULE transposase domain;;SWIM;;Zinc knuckle;;Serine carboxypeptidase	1	0	1	Conserved	1
FAR1 DNA-binding domain;;MULE transposase domain;;SWIM;;Ankyrin repeats (many copies)	1	0	1	Conserved	1
FAR1 DNA-binding domain;;Domain of unknown function (DUF4219);;Zinc knuckle;;GAG-pre-integrase domain;;Integrase core domain;;Reverse transcriptase (RNA-dependent DNA polymerase)	1	0	1	Conserved	1
Retrotransposon gag protein;;Reverse transcriptase (RNA-dependent DNA polymerase);;FAR1 DNA-binding domain	1	0	1	Conserved	1
Cytochrome P450;;Cytochrome P450;;FAR1 DNA-binding domain	0	1	1	Conserved	1
FAR1 DNA-binding domain;;MULE transposase domain;;SWIM;;Cytochrome c oxidase biogenesis protein Cmc1 like	0	1	1	Conserved	1
FAR1 DNA-binding domain;;MULE transposase domain--Chalcone and stilbene synthases, N-terminal domain;;Chalcone and stilbene synthases, C-terminal domain	1	0	1	Conserved	1
FAR1 DNA-binding domain;;Domain of unknown function (DUF1719)	1	0	1	Conserved	1
FAR1 DNA-binding domain;;MULE transposase domain;;SWIM;;Alanine-zipper, major outer membrane lipoprotein	1	0	1	Conserved	1
FAR1 DNA-binding domain;;Peptidase inhibitor I9;;Subtilase family--PA domain	1	0	1	Conserved	1
FAR1 DNA-binding domain;;Chromo (CHRromatin Organisation MOdifier) domain;;Bromodomain	0	1	1	Conserved	1
FAR1 DNA-binding domain--Protein of unknown function (DUF3035)--Domain of unknown function (DUF4455)--JNK_SAPK-associated protein-1--Domain of unknown function (DUF4200)--IncA protein--Protein of unknown function (DUF1664)--Protein of unknown function (DUF1759)--COG (conserved oligomeric Golgi) complex component, COG2	0	1	1	Conserved	1
FAR1 DNA-binding domain;;Glycerophosphoryl diester phosphodiesterase family	1	0	1	Conserved	1
FAR1 DNA-binding domain;;MULE transposase domain;;SWIM;;Plant mobile domain;;F-box domain	1	0	1	Conserved	1
Plant invertase/pectin methylesterase inhibitor;;FAR1 DNA-binding domain;;MULE transposase domain	0	1	1	Conserved	1
Protein of unknown function, DUF538;;FAR1 DNA-binding domain	1	0	1	Conserved	1
FAR1 DNA-binding domain;;MULE transposase domain;;Ras-induced vulval development antagonist	1	0	1	Conserved	1
Plant transposase (Ptta/En/Spm family);;FAR1 DNA-binding domain	1	0	1	Conserved	1
FAR1 DNA-binding domain;;MULE transposase domain;;zinc-binding in reverse transcriptase	1	0	1	Conserved	1
FAR1 DNA-binding domain;;Domain of unknown function (DUF4455)--Hyaluronan mediated motility receptor N-terminal--Pepsin inhibitor-3-like repeated domain	0	1	1	Conserved	1
FAR1 DNA-binding domain;;MULE transposase domain;;SWIM;;GRF zinc finger	1	0	1	Conserved	1
ATP synthase (E/31 kDa) subunit;;ATP synthase (E/31 kDa) subunit;;FAR1 DNA-binding domain	0	1	1	Conserved	1
Putative gypsy type transposon;;FAR1 DNA-binding domain	1	0	1	Conserved	1
FAR1 DNA-binding domain;;Retrotransposon gag protein;;Integrase core domain	1	0	1	Conserved	1
F-box domain;;FAR1 DNA-binding domain;;MULE transposase domain;;SWIM;;Reverse transcriptase (RNA-dependent DNA polymerase);;Reverse transcriptase (RNA-dependent DNA polymerase)	1	0	1	Conserved	1
NADH:flavin oxidoreductase / NADH oxidase family;;FAR1 DNA-binding domain	1	0	1	Conserved	1
BED zinc finger;;NB-ARC domain;;FAR1 DNA-binding domain	1	0	1	Conserved	1
DNA mismatch repair protein Mlh1 C-terminus--FAR1 DNA-binding domain;;MULE transposase domain	1	0	1	Conserved	1
Peptidase S24-like;;Leucine rich repeat;;FAR1 DNA-binding domain;;MULE transposase domain;;SWIM	0	1	1	Conserved	1
Domain of unknown function (DUF4219);;gag-polypeptide of LTR copia-type;;FAR1 DNA-binding domain	1	0	1	Conserved	1
NOT2 / NOT3 / NOT5 family;;FAR1 DNA-binding domain;;MULE transposase domain;;SWIM	0	1	1	Conserved	1
Stress up-regulated Nod 19;;FAR1 DNA-binding domain;;MULE transposase domain	1	0	1	Conserved	1
FAR1 DNA-binding domain;;GAG-pre-integrase domain;;Integrase core domain;;Reverse transcriptase (RNA-dependent DNA polymerase);;SWIM	0	1	1	Conserved	1
FAR1 DNA-binding domain;;Putative double-strand recombination repair-like;;MULE transposase domain;;SWIM	1	0	1	Conserved	1
K+ potassium transporter;;FAR1 DNA-binding domain	1	0	1	Conserved	1
Trypsin-like peptidase domain;;FAR1 DNA-binding domain	1	0	1	Conserved	1
FAR1 DNA-binding domain;;FAR1 DNA-binding domain;;MULE transposase domain;;SWIM;;Reverse transcriptase-like	0	1	1	Conserved	1
Aspartyl protease--Reverse transcriptase (RNA-dependent DNA polymerase);;FAR1 DNA-binding domain	1	0	1	Conserved	1
Protein tyrosine kinase;;FAR1 DNA-binding domain	1	0	1	Conserved	1
FAR1 DNA-binding domain;;MULE transposase domain;;Secretory pathway protein Sec39	1	0	1	Conserved	1
FAR1 DNA-binding domain;;MULE transposase domain;;SWIM;;INO80 complex subunit Ies4	1	0	1	Conserved	1
Retrotransposon gag protein;;ATHILA ORF-1 family;;FAR1 DNA-binding domain;;MULE transposase domain;;SWIM	1	0	1	Conserved	1
Domain of unknown function (DUF239);;FAR1 DNA-binding domain	0	1	1	Conserved	1
Calcium-binding EGF domain;;Protein kinase domain;;Protein kinase domain;;FAR1 DNA-binding domain;;MULE transposase domain;;SWIM;;Wall-associated receptor kinase galacturonan-binding;;Protein tyrosine kinase	1	0	1	Conserved	1
Reverse transcriptase (RNA-dependent DNA polymerase);;NB-ARC domain;;Leucine rich repeat;;FAR1 DNA-binding domain;;MULE transposase domain	1	0	1	Conserved	1
Protein of unknown function (DUF674);;Protein of unknown function (DUF674);;FAR1 DNA-binding domain	1	0	1	Conserved	1
FAR1 DNA-binding domain--Domain of unknown function (DUF4917)--Protein of unknown function (DUF2408)	0	1	1	Conserved	1
FAR1 DNA-binding domain;;Arabidopsis phospholipase-like protein (PEARLI 4)--Uncharacterized protein conserved in bacteria (DUF2184)	0	1	1	Conserved	1
FAR1 DNA-binding domain;;Hsp70 protein	1	0	1	Conserved	1
Leucine rich repeat;;FAR1 DNA-binding domain;;MULE transposase domain;;MULE transposase domain	1	0	1	Conserved	1
Domain associated at C-terminal with AAA;;FAR1 DNA-binding domain;;Protein of unknown function (DUF2430)	1	0	1	Conserved	1
Plant protein of unknown function;;Reverse transcriptase (RNA-dependent DNA polymerase);;zinc-binding in reverse transcriptase;;Reverse transcriptase-like;;FAR1 DNA-binding domain;;MULE transposase domain;;MULE transposase domain;;SWIM;;gag-polypeptide of LTR copia-type;;Integrase core domain;;Reverse transcriptase (RNA-dependent DNA polymerase)	1	0	1	Conserved	1
Putative gypsy type transposon;;Transposase-associated domain;;FAR1 DNA-binding domain;;MULE transposase domain	1	0	1	Conserved	1
Mlo family;;FAR1 DNA-binding domain	0	1	1	Conserved	1
FAR1 DNA-binding domain;;Protein tyrosine kinase	1	0	1	Conserved	1
FAR1 DNA-binding domain;;MULE transposase domain;;Cullin family;;TPL-binding domain in jasmonate signalling--SWIM	1	0	1	Conserved	1
Protein of unknown function, DUF547;;Protein of unknown function, DUF547;;FAR1 DNA-binding domain;;MULE transposase domain	1	0	1	Conserved	1
Retrotransposon gag protein;;Aspartyl protease;;Reverse transcriptase (RNA-dependent DNA polymerase);;Reverse transcriptase-like;;Integrase core domain;;FAR1 DNA-binding domain	1	0	1	Conserved	1
Leucine rich repeat;;Leucine rich repeat;;Leucine rich repeat;;Leucine rich repeat;;Protein tyrosine kinase;;FAR1 DNA-binding domain;;MULE transposase domain;;SWIM	1	0	1	Conserved	1
FAR1 DNA-binding domain;;MULE transposase domain--Ubiquitin carboxyl-terminal hydrolase	1	0	1	Conserved	1
Domain of unknown function (DUF4283);;Reverse transcriptase (RNA-dependent DNA polymerase);;FAR1 DNA-binding domain;;MULE transposase domain;;SWIM	1	0	1	Conserved	1
Retrotransposon gag protein;;Retroviral aspartyl protease;;Reverse transcriptase (RNA-dependent DNA polymerase);;FAR1 DNA-binding domain;;SWIM	1	0	1	Conserved	1
FAR1 DNA-binding domain;;MULE transposase domain;;AMP-binding enzyme	0	1	1	Conserved	1
SWIM;;Plant mobile domain;;Plant mobile domain;;FAR1 DNA-binding domain	1	0	1	Conserved	1
Domain of unknown function;;FAR1 DNA-binding domain;;MULE transposase domain	1	0	1	Conserved	1
Serpin (serine protease inhibitor);;FAR1 DNA-binding domain;;MULE transposase domain;;SWIM	1	0	1	Conserved	1
FAR1 DNA-binding domain;;MULE transposase domain;;Ubiquitin carboxyl-terminal hydrolase	1	0	1	Conserved	1
Domain of unknown function (DUF4283);;Zinc knuckle;;Reverse transcriptase (RNA-dependent DNA polymerase);;FAR1 DNA-binding domain;;MULE transposase domain	1	0	1	Conserved	1
FAR1 DNA-binding domain;;FAR1 DNA-binding domain;;MULE transposase domain;;FAR1 DNA-binding domain;;MULE transposase domain	1	0	1	Conserved	1
Leucine rich repeat;;ATPase family associated with various cellular activities (AAA);;FAR1 DNA-binding domain;;MULE transposase domain;;SWIM	0	1	1	Conserved	1
FAR1 DNA-binding domain;;Tropomyosin;;Protein of unknown function (DUF502)	0	1	1	Conserved	1
Reverse transcriptase (RNA-dependent DNA polymerase);;FAR1 DNA-binding domain;;SWIM;;Reverse transcriptase (RNA-dependent DNA polymerase)	1	0	1	Conserved	1
Probable lipid transfer;;FAR1 DNA-binding domain;;MULE transposase domain;;SWIM	0	1	1	Conserved	1
PPR repeat family;;PPR repeat family;;PPR repeat family;;PPR repeat family;;FAR1 DNA-binding domain;;MULE transposase domain;;SWIM	1	0	1	Conserved	1
Galactosyltransferase;;FAR1 DNA-binding domain;;MULE transposase domain;;SWIM	0	1	1	Conserved	1
Auxin canalisation;;FAR1 DNA-binding domain;;MULE transposase domain	0	1	1	Conserved	1
Retrotransposon gag protein;;FAR1 DNA-binding domain;;MuDR family transposase;;MULE transposase domain;;SWIM	1	0	1	Conserved	1
Transposase family tnp2;;Domain of unknown function (DUF4218);;FAR1 DNA-binding domain;;MULE transposase domain;;SWIM	1	0	1	Conserved	1
SPFH domain / Band 7 family;;FAR1 DNA-binding domain	1	0	1	Conserved	1
Reverse transcriptase (RNA-dependent DNA polymerase);;FAR1 DNA-binding domain;;Intra-flagellar transport protein 57	1	0	1	Conserved	1
FAR1 DNA-binding domain;;MULE transposase domain--Glycosyl hydrolase family 98 C-terminal domain;;SWIM	1	0	1	Conserved	1
FAR1 DNA-binding domain--Ciliary rootlet component, centrosome cohesion--Tumour suppressor protein--GrpE--Protein of unknown function (DUF3450)	0	1	1	Conserved	1
SWIRM domain;;FAR1 DNA-binding domain	1	0	1	Conserved	1
FAR1 DNA-binding domain;;Golgi complex component 7 (COG7)	0	1	1	Conserved	1
Thiamin pyrophosphokinase, catalytic domain;;Thiamin pyrophosphokinase, vitamin B1 binding domain;;FAR1 DNA-binding domain;;MULE transposase domain	0	1	1	Conserved	1
FAR1 DNA-binding domain;;Protein of unknown function (DUF3135)	1	0	1	Conserved	1
Zinc knuckle;;FAR1 DNA-binding domain;;MULE transposase domain;;SWIM	1	0	1	Conserved	1
Serine hydroxymethyltransferase;;FAR1 DNA-binding domain;;MULE transposase domain;;SWIM	0	1	1	Conserved	1
Transposase family tnp2;;Transposase family tnp2;;Domain of unknown function (DUF4218);;FAR1 DNA-binding domain;;MULE transposase domain	1	0	1	Conserved	1
FAR1 DNA-binding domain;;MULE transposase domain;;Integrase core domain	1	0	1	Conserved	1
Peptidyl-tRNA hydrolase PTH2;;FAR1 DNA-binding domain	1	0	1	Conserved	1
FAR1 DNA-binding domain--BRCA2, oligonucleotide/oligosaccharide-binding, domain 1	1	0	1	Conserved	1
RING-H2 zinc finger domain;;FAR1 DNA-binding domain	1	0	1	Conserved	1
FAR1 DNA-binding domain;;MULE transposase domain;;SWIM;;BTB/POZ domain	1	0	1	Conserved	1
FAR1 DNA-binding domain;;MULE transposase domain;;SWIM;;C2H2 zinc-finger;;NAF domain	1	0	1	Conserved	1
NB-ARC domain;;NB-ARC domain;;FAR1 DNA-binding domain	1	0	1	Conserved	1
Telomeric single stranded DNA binding POT1/CDC13--FAR1 DNA-binding domain	1	0	1	Conserved	1
FAR1 DNA-binding domain;;CCT motif	1	0	1	Conserved	1
NADH:flavin oxidoreductase / NADH oxidase family;;FAR1 DNA-binding domain;;MULE transposase domain	1	0	1	Conserved	1
FAR1 DNA-binding domain;;MULE transposase domain;;SWIM;;Transposase-associated domain;;Transposase family tnp2;;Transposase family tnp2;;Domain of unknown function (DUF4218)	1	0	1	Conserved	1
40S ribosomal protein SA C-terminus;;Zinc knuckle;;Zinc knuckle;;FAR1 DNA-binding domain;;MULE transposase domain	0	1	1	Conserved	1
FAR1 DNA-binding domain;;Domain of unknown function (DUF4283)	1	0	1	Conserved	1
39S mitochondrial ribosomal protein L46--Iron/manganese superoxide dismutases, alpha-hairpin domain--FAR1 DNA-binding domain	0	0	1	Conserved	1
FAR1 DNA-binding domain;;Conserved hypothetical protein 2217 (DUF2460)--MULE transposase domain	1	0	1	Conserved	1
FAR1 DNA-binding domain--IncA protein--Ciliary rootlet component, centrosome cohesion--Cell division protein ZapB--AT-hook-containing transcription factor--Baculovirus polyhedron envelope protein, PEP, C terminus--YfhG lipoprotein--Placenta-specific protein 9--Protein of unknown function (DUF1664)	0	1	1	Conserved	1
MuDR family transposase;;MULE transposase domain;;SWIM;;FAR1 DNA-binding domain;;MULE transposase domain;;SWIM	1	0	1	Conserved	1
FAR1 DNA-binding domain;;MULE transposase domain;;Zinc knuckle;;Retroviral aspartyl protease;;Reverse transcriptase (RNA-dependent DNA polymerase)	1	0	1	Conserved	1
FAR1 DNA-binding domain;;MULE transposase domain;;SWIM;;Isocitrate/isopropylmalate dehydrogenase	1	0	1	Conserved	1
Glutaminyl-tRNA synthetase, non-specific RNA binding region part 1--Glutaminyl-tRNA synthetase, non-specific RNA binding region part 2--tRNA synthetases class I (E and Q), catalytic domain;;tRNA synthetases class I (E and Q), anti-codon binding domain;;tRNA synthetases class I (E and Q), anti-codon binding domain;;FAR1 DNA-binding domain	0	1	1	Conserved	1
hAT family C-terminal dimerisation region;;FAR1 DNA-binding domain;;MULE transposase domain;;Protein of unknown function (DUF 659)	1	0	1	Conserved	1
Phytochelatin synthase--Domain of unknown function (DUF1984);;FAR1 DNA-binding domain;;MULE transposase domain	1	0	1	Conserved	1
FAR1 DNA-binding domain;;MULE transposase domain;;Domain of unknown function (DUF1979)	1	0	1	Conserved	1
FAR1 DNA-binding domain--ATP-dependent protease La (LON) substrate-binding domain	0	1	1	Conserved	1
FAD binding domain;;Berberine and berberine like;;FAR1 DNA-binding domain	1	0	1	Conserved	1
FAR1 DNA-binding domain;;MULE transposase domain;;ABC transporter	1	0	1	Conserved	1
Diacylglycerol acyltransferase;;FAR1 DNA-binding domain	1	0	1	Conserved	1
FAR1 DNA-binding domain;;MULE transposase domain;;SWIM;;MULE transposase domain;;MULE transposase domain;;SWIM	1	0	1	Conserved	1
PWWP domain;;FAR1 DNA-binding domain;;MULE transposase domain	1	0	1	Conserved	1
D-arabinono-1,4-lactone oxidase;;FAR1 DNA-binding domain;;MULE transposase domain	1	0	1	Conserved	1
FAR1 DNA-binding domain;;NADPH-dependent FMN reductase	1	0	1	Conserved	1
FAR1 DNA-binding domain;;Arabidopsis phospholipase-like protein (PEARLI 4)	0	1	1	Conserved	1
Retroviral aspartyl protease;;Reverse transcriptase (RNA-dependent DNA polymerase);;Integrase core domain;;FAR1 DNA-binding domain;;FAR1 DNA-binding domain;;MULE transposase domain	1	0	1	Conserved	1
FAR1 DNA-binding domain;;Tumour suppressor protein	0	1	1	Conserved	1
FAR1 DNA-binding domain;;MULE transposase domain--Mitochondrial branched-chain alpha-ketoacid dehydrogenase kinase;;SWIM	1	0	1	Conserved	1
Lytic polysaccharide mono-oxygenase, cellulose-degrading--FAR1 DNA-binding domain;;MULE transposase domain	1	0	1	Conserved	1
FAR1 DNA-binding domain;;FAR1 DNA-binding domain;;MULE transposase domain;;MULE transposase domain	1	0	1	Conserved	1
FAR1 DNA-binding domain;;Mnd1 family--Domain of unknown function (DUF4404)	0	1	1	Conserved	1
Retrotransposon gag protein;;FAR1 DNA-binding domain	1	0	1	Conserved	1
FAR1 DNA-binding domain;;Putative gypsy type transposon	1	0	1	Conserved	1
CRS1 / YhbY (CRM) domain;;FAR1 DNA-binding domain	0	1	1	Conserved	1
FAR1 DNA-binding domain;;MULE transposase domain;;Domain of unknown function (DUF4413);;hAT family C-terminal dimerisation region	0	1	1	Conserved	1
GAG-pre-integrase domain--Integrase core domain;;Reverse transcriptase (RNA-dependent DNA polymerase);;FAR1 DNA-binding domain;;MULE transposase domain	1	0	1	Conserved	1
von Willebrand factor type A domain;;FAR1 DNA-binding domain;;SWIM	1	0	1	Conserved	1
FAR1 DNA-binding domain;;MULE transposase domain;;SWIM;;Up-regulated During Septation	0	1	1	Conserved	1
FAR1 DNA-binding domain;;MULE transposase domain;;SWIM;;Ubiquitin family;;Ubiquitin family	1	0	1	Conserved	1
Domain of unknown function (DUF4219);;gag-polypeptide of LTR copia-type;;Reverse transcriptase (RNA-dependent DNA polymerase);;FAR1 DNA-binding domain;;MULE transposase domain	1	0	1	Conserved	1
Plant self-incompatibility protein S1;;FAR1 DNA-binding domain;;MULE transposase domain	0	1	1	Conserved	1
Gaa1-like, GPI transamidase component;;FAR1 DNA-binding domain;;MULE transposase domain;;SWIM	1	0	1	Conserved	1
FAR1 DNA-binding domain;;MULE transposase domain;;GAG-pre-integrase domain;;Integrase core domain;;Reverse transcriptase (RNA-dependent DNA polymerase)	1	0	1	Conserved	1
B3 DNA binding domain;;FAR1 DNA-binding domain;;MULE transposase domain	1	0	1	Conserved	1
FAR1 DNA-binding domain;;MULE transposase domain;;SWIM;;Zein seed storage protein	0	1	1	Conserved	1
FAR1 DNA-binding domain;;MULE transposase domain;;Plant invertase/pectin methylesterase inhibitor	1	0	1	Conserved	1
Reverse transcriptase (RNA-dependent DNA polymerase);;Retrotransposon gag protein;;FAR1 DNA-binding domain;;MULE transposase domain	1	0	1	Conserved	1
Domain of unknown function (DUF4371);;Integrase core domain;;Reverse transcriptase (RNA-dependent DNA polymerase);;FAR1 DNA-binding domain;;MULE transposase domain	1	0	1	Conserved	1
FAR1 DNA-binding domain;;MULE transposase domain;;SWIM;;D-mannose binding lectin;;S-locus glycoprotein domain;;PAN-like domain;;Protein kinase domain	1	0	1	Conserved	1
Gammaherpesvirus protein of unknown function (DUF848)--Beta-galactosidase trimerisation domain--Bcl2-/adenovirus E1B nineteen kDa-interacting protein 2--FAR1 DNA-binding domain	0	1	1	Conserved	1
FAR1 DNA-binding domain;;MULE transposase domain;;SWIM;;Putative zinc-RING and/or ribbon	0	0	1	Conserved	1
Protein of unknown function, DUF594;;FAR1 DNA-binding domain;;MULE transposase domain	1	0	1	Conserved	1
FAR1 DNA-binding domain;;Starch synthase catalytic domain;;Glycosyl transferases group 1	1	0	1	Conserved	1
FAR1 DNA-binding domain;;MULE transposase domain;;Peptidase C65 Otubain	0	1	1	Conserved	1
FAR1 DNA-binding domain;;MULE transposase domain;;MULE transposase domain;;3'-5' exonuclease	1	0	1	Conserved	1
Alpha C protein N terminal--FAR1 DNA-binding domain--DDRGK domain;;MULE transposase domain	1	0	1	Conserved	1
Plant protein of unknown function;;FAR1 DNA-binding domain;;MULE transposase domain	1	0	1	Conserved	1
FAR1 DNA-binding domain;;gag-polyprotein putative aspartyl protease	1	0	1	Conserved	1
FAR1 DNA-binding domain;;MULE transposase domain;;Retrotransposon gag protein;;Reverse transcriptase (RNA-dependent DNA polymerase)	1	0	1	Conserved	1
FAR1 DNA-binding domain--NICE-3 protein	1	0	1	Conserved	1
Plant transposon protein;;FAR1 DNA-binding domain	1	0	1	Conserved	1
FAR1 DNA-binding domain;;Retrotransposon gag protein;;Aspartyl protease;;D-mannose binding lectin	0	1	1	Conserved	1
FAR1 DNA-binding domain--piRNA pathway germ-plasm component;;MULE transposase domain	1	0	1	Conserved	1
NB-ARC domain;;Leucine rich repeat;;FAR1 DNA-binding domain;;MULE transposase domain;;SWIM	1	0	1	Conserved	1
FAR1 DNA-binding domain;;SWIM;;Retrotransposon gag protein;;Reverse transcriptase (RNA-dependent DNA polymerase)	1	0	1	Conserved	1
FAR1 DNA-binding domain;;SWIM;;Plant mobile domain	1	0	1	Conserved	1
FAR1 DNA-binding domain;;Prion-inhibition and propagation	0	1	1	Conserved	1
FAR1 DNA-binding domain;;MULE transposase domain;;MULE transposase domain;;MULE transposase domain;;SWIM	1	0	1	Conserved	1
FAR1 DNA-binding domain;;MULE transposase domain;;mTERF	1	0	1	Conserved	1
FAR1 DNA-binding domain;;IncA protein--RmuC family	0	1	1	Conserved	1
FAR1 DNA-binding domain--Domain of unknown function (DUF3418)--Hyaluronan mediated motility receptor N-terminal	0	1	1	Conserved	1
FAR1 DNA-binding domain;;Protein of unknown function (DUF4125)--Transposase, Mutator family;;SWIM	1	0	1	Conserved	1
Human herpesvirus 6 immediate early protein--FAR1 DNA-binding domain;;MULE transposase domain	1	0	1	Conserved	1
F-box domain;;FBD;;F-box domain;;FAR1 DNA-binding domain;;MULE transposase domain	0	1	1	Conserved	1
FAR1 DNA-binding domain;;MULE transposase domain;;Reverse transcriptase (RNA-dependent DNA polymerase);;Integrase core domain	1	0	1	Conserved	1
Phosphatidylinositol-4-phosphate 5-Kinase;;FAR1 DNA-binding domain;;MULE transposase domain;;SWIM	1	0	1	Conserved	1
Transposase family tnp2;;Transposase family tnp2;;Domain of unknown function (DUF4218);;FAR1 DNA-binding domain;;MULE transposase domain;;SWIM	1	0	1	Conserved	1
FAR1 DNA-binding domain;;Transposase family tnp2;;Domain of unknown function (DUF4216)	1	0	1	Conserved	1
FAR1 DNA-binding domain;;MULE transposase domain;;SWIM;;Helitron helicase-like domain at N-terminus;;PIF1-like helicase;;PIF1-like helicase	1	0	1	Conserved	1
MuDR family transposase;;SWIM;;Tetratricopeptide repeat;;FAR1 DNA-binding domain;;MULE transposase domain;;SWIM	1	0	1	Conserved	1
FAR1 DNA-binding domain;;MULE transposase domain;;Putative Phosphatase;;FAR1 DNA-binding domain	0	1	1	Conserved	1
Protein of unknown function (DUF1668);;FAR1 DNA-binding domain	1	0	1	Conserved	1
FAR1 DNA-binding domain;;MULE transposase domain;;gag-polypeptide of LTR copia-type;;GAG-pre-integrase domain;;Integrase core domain;;Reverse transcriptase (RNA-dependent DNA polymerase);;Reverse transcriptase (RNA-dependent DNA polymerase)	1	0	1	Conserved	1
FAR1 DNA-binding domain;;MULE transposase domain;;SWIM;;Serine carboxypeptidase	1	0	1	Conserved	1
FAR1 DNA-binding domain;;Transposase, Mutator family	1	0	1	Conserved	1
Reverse transcriptase (RNA-dependent DNA polymerase);;Retroviral aspartyl protease;;Integrase core domain;;FAR1 DNA-binding domain;;MULE transposase domain;;gag-polypeptide of LTR copia-type	1	0	1	Conserved	1
Domain of unknown function (DUF4218);;Domain of unknown function (DUF4216);;FAR1 DNA-binding domain	1	0	1	Conserved	1
FAR1 DNA-binding domain;;MULE transposase domain;;SWIM;;Zinc finger C-x8-C-x5-C-x3-H type (and similar);;Zinc finger C-x8-C-x5-C-x3-H type (and similar);;Zinc finger, C3HC4 type (RING finger)	1	0	1	Conserved	1
mTERF;;FAR1 DNA-binding domain;;MULE transposase domain	1	0	1	Conserved	1
Retrotransposon gag protein;;Retroviral aspartyl protease;;Reverse transcriptase (RNA-dependent DNA polymerase);;FAR1 DNA-binding domain;;MULE transposase domain	1	0	1	Conserved	1
FAR1 DNA-binding domain;;MULE transposase domain;;28 kDa A-kinase anchor;;SWIM	1	0	1	Conserved	1
FAR1 DNA-binding domain;;COMM domain;;COMM domain	0	1	1	Conserved	1
FAR1 DNA-binding domain;;AT-hook-containing transcription factor--Centrosome microtubule-binding domain of Cep57	0	1	1	Conserved	1
TamB, inner membrane protein subunit of TAM complex;;FAR1 DNA-binding domain	1	0	1	Conserved	1
Uncharacterized protein conserved in bacteria (DUF2188)--FAR1 DNA-binding domain	0	1	1	Conserved	1
Transposase-associated domain;;FAR1 DNA-binding domain	1	0	1	Conserved	1
AP2 domain;;FAR1 DNA-binding domain	1	0	1	Conserved	1
FAR1 DNA-binding domain;;Transposase-associated domain;;Domain of unknown function (DUF4218)	1	0	1	Conserved	1
Cytochrome P450;;FAR1 DNA-binding domain;;MULE transposase domain;;SWIM	1	0	1	Conserved	1
FAR1 DNA-binding domain;;Domain of unknown function (DUF4216);;MULE transposase domain;;SWIM	1	0	1	Conserved	1
RNA polymerase I-associated factor PAF67;;FAR1 DNA-binding domain;;MULE transposase domain;;Retrotransposon gag protein	1	0	1	Conserved	1
NB-ARC domain;;NB-ARC domain;;Leucine rich repeat;;FAR1 DNA-binding domain;;MULE transposase domain	1	0	1	Conserved	1
FAR1 DNA-binding domain;;gag-polypeptide of LTR copia-type;;GAG-pre-integrase domain	1	0	1	Conserved	1
FAR1 DNA-binding domain;;MULE transposase domain;;Leucine Rich repeats (2 copies)	1	0	1	Conserved	1
Integrase core domain;;FAR1 DNA-binding domain;;MULE transposase domain;;MULE transposase domain	1	0	1	Conserved	1
OPT oligopeptide transporter protein;;CCT motif;;FAR1 DNA-binding domain;;SWIM	1	0	1	Conserved	1
Cyclin, N-terminal domain;;Cyclin, C-terminal domain;;FAR1 DNA-binding domain;;MULE transposase domain;;SWIM	1	0	1	Conserved	1
FAR1 DNA-binding domain;;MULE transposase domain;;SWIM;;Transposase-associated domain	1	0	1	Conserved	1
AP2 domain;;FAR1 DNA-binding domain;;MULE transposase domain;;SWIM;;COMM domain	0	1	1	Conserved	1
FAR1 DNA-binding domain;;MULE transposase domain;;Integrase core domain;;gag-polypeptide of LTR copia-type;;Zinc knuckle;;GAG-pre-integrase domain;;Reverse transcriptase (RNA-dependent DNA polymerase)	1	0	1	Conserved	1
FAR1 DNA-binding domain;;Cwf15/Cwc15 cell cycle control protein--YL1 nuclear protein	1	0	1	Conserved	1
Bacteriophage CI repressor C-terminal domain--FAR1 DNA-binding domain	1	0	1	Conserved	1
RIO1 family;;Nuclear RNA-splicing-associated protein;;FAR1 DNA-binding domain	1	0	1	Conserved	1
FAR1 DNA-binding domain;;MULE transposase domain;;GAG-pre-integrase domain	1	0	1	Conserved	1
Domain of unknown function (DUF4283);;Zinc knuckle;;FAR1 DNA-binding domain	1	0	1	Conserved	1
FAR1 DNA-binding domain;;MULE transposase domain;;Domain of unknown function (DUF1985)--Plant mobile domain	1	0	1	Conserved	1
Glycosyltransferase family 17;;No apical meristem (NAM) protein;;FAR1 DNA-binding domain;;MULE transposase domain;;SWIM	1	0	1	Conserved	1
FAR1 DNA-binding domain;;MULE transposase domain;;gag-polypeptide of LTR copia-type;;Zinc knuckle;;Reverse transcriptase (RNA-dependent DNA polymerase)	1	0	1	Conserved	1
FAR1 DNA-binding domain;;MULE transposase domain;;SWIM;;Cytidylyltransferase-like;;Cytidylyltransferase-like	0	1	1	Conserved	1
FAR1 DNA-binding domain;;MULE transposase domain;;Retroviral aspartyl protease;;Chromo (CHRromatin Organisation MOdifier) domain	1	0	1	Conserved	1
gag-polypeptide of LTR copia-type;;Reverse transcriptase (RNA-dependent DNA polymerase);;RNA polymerase Rpb1, domain 1;;FAR1 DNA-binding domain;;MULE transposase domain	1	0	1	Conserved	1
FAR1 DNA-binding domain;;COG (conserved oligomeric Golgi) complex component, COG2	0	1	1	Conserved	1
zinc-binding in reverse transcriptase;;Reverse transcriptase-like;;FAR1 DNA-binding domain;;MULE transposase domain;;SWIM;;COMM domain	0	1	1	Conserved	1
EF-hand domain pair;;EF-hand domain pair;;FAR1 DNA-binding domain	0	1	1	Conserved	1
Domain of unknown function (DUF4220);;FAR1 DNA-binding domain;;MULE transposase domain	1	0	1	Conserved	1
FAR1 DNA-binding domain;;Cytochrome C biogenesis protein;;MULE transposase domain	1	0	1	Conserved	1
Glycosyl hydrolase family 1;;Glycosyl hydrolase family 1;;FAR1 DNA-binding domain;;HAUS augmin-like complex subunit 6 N-terminus	0	1	1	Conserved	1
Caulimovirus viroplasmin;;NB-ARC domain;;FAR1 DNA-binding domain;;MULE transposase domain;;SWIM	1	0	1	Conserved	1
FAR1 DNA-binding domain;;Thioredoxin	1	0	1	Conserved	1
NB-ARC domain;;Leucine rich repeat;;FAR1 DNA-binding domain	1	0	1	Conserved	1
FAR1 DNA-binding domain;;beta-acetyl hexosaminidase like;;Glycosyl hydrolase family 20, catalytic domain	1	0	1	Conserved	1
FAR1 DNA-binding domain;;betaPIX coiled coil	1	0	1	Conserved	1
PIF1-like helicase;;FAR1 DNA-binding domain;;MULE transposase domain;;SWIM	1	0	1	Conserved	1
Reverse transcriptase (RNA-dependent DNA polymerase);;zinc-binding in reverse transcriptase;;Reverse transcriptase-like;;FAR1 DNA-binding domain	1	0	1	Conserved	1
FAR1 DNA-binding domain;;MULE transposase domain;;SWIM;;Transposase family tnp2;;Domain of unknown function (DUF4218)	1	0	1	Conserved	1
PAP2 superfamily;;S1/P1 Nuclease;;FAR1 DNA-binding domain;;MULE transposase domain;;SWIM	0	1	1	Conserved	1
Oxidoreductase family, C-terminal alpha/beta domain;;FAR1 DNA-binding domain	1	0	1	Conserved	1
FAR1 DNA-binding domain;;MULE transposase domain;;Glycosyl hydrolase family 9;;Glycosyl hydrolase family 9	0	1	1	Conserved	1
UDP-glucose/GDP-mannose dehydrogenase family, NAD binding domain;;UDP-glucose/GDP-mannose dehydrogenase family, central domain;;UDP-glucose/GDP-mannose dehydrogenase family, UDP binding domain;;FAR1 DNA-binding domain;;MULE transposase domain;;SWIM	0	1	1	Conserved	1
FAR1 DNA-binding domain;;Transposase-associated domain;;Transposase family tnp2;;Domain of unknown function (DUF4218)	1	0	1	Conserved	1
non-SMC mitotic condensation complex subunit 1, N-term;;Haloacid dehalogenase-like hydrolase;;Ankyrin repeat;;FAR1 DNA-binding domain;;MULE transposase domain	1	0	1	Conserved	1
FAR1 DNA-binding domain;;Domain of unknown function (DUF4618)--IncA protein--COG (conserved oligomeric Golgi) complex component, COG2	0	1	1	Conserved	1
Retrotransposon gag protein;;Retroviral aspartyl protease;;Reverse transcriptase (RNA-dependent DNA polymerase);;FAR1 DNA-binding domain;;MULE transposase domain;;SWIM	1	0	1	Conserved	1
Retrotransposon gag protein;;Aspartyl protease;;FAR1 DNA-binding domain	0	1	1	Conserved	1
Domain of unknown function (DUF4220);;FAR1 DNA-binding domain;;MULE transposase domain;;SWIM	1	0	1	Conserved	1
FAR1 DNA-binding domain;;MULE transposase domain;;Cathepsin propeptide inhibitor domain (I29);;Papain family cysteine protease	1	0	1	Conserved	1
FAR1 DNA-binding domain;;Ubiquinol-cytochrome C reductase hinge protein	1	0	1	Conserved	1
FAR1 DNA-binding domain;;FAR1 DNA-binding domain;;CCAAT-binding transcription factor (CBF-B/NF-YA) subunit B--CCT motif	1	0	1	Conserved	1
Caulimovirus viroplasmin;;FAR1 DNA-binding domain;;MULE transposase domain;;3'-5' exonuclease	1	0	1	Conserved	1
Domain of unknown function (DUF5066)--FAR1 DNA-binding domain	0	1	1	Conserved	1
FAR1 DNA-binding domain--Sigma-70, non-essential region	1	0	1	Conserved	1
AAA domain;;AAA domain;;FAR1 DNA-binding domain;;MULE transposase domain;;MULE transposase domain;;SWIM;;Eukaryotic translation initiation factor 3 subunit G	1	0	1	Conserved	1
ABC-2 type transporter;;FAR1 DNA-binding domain	1	0	1	Conserved	1
FAR1 DNA-binding domain;;Domain of unknown function (DUF4455)--Hyaluronan mediated motility receptor N-terminal--Macrophage colony stimulating factor-1 (CSF-1)	0	1	1	Conserved	1
zinc-binding in reverse transcriptase;;FAR1 DNA-binding domain;;MULE transposase domain;;SWIM	1	0	1	Conserved	1
FAR1 DNA-binding domain;;Reverse transcriptase (RNA-dependent DNA polymerase);;gag-polypeptide of LTR copia-type;;Zinc knuckle	1	0	1	Conserved	1
Protein phosphatase 2C;;FAR1 DNA-binding domain	1	0	1	Conserved	1
FAR1 DNA-binding domain;;Eukaryotic translation initiation factor 3 subunit G	0	1	1	Conserved	1
Phosphoenolpyruvate carboxylase;;FAR1 DNA-binding domain	0	1	1	Conserved	1
DNA-binding domain--FAR1 DNA-binding domain	1	0	1	Conserved	1
Wall-associated receptor kinase galacturonan-binding;;FAR1 DNA-binding domain;;MULE transposase domain;;SWIM	1	0	1	Conserved	1
POT family;;POT family;;FAR1 DNA-binding domain;;MULE transposase domain	0	1	1	Conserved	1
FAR1 DNA-binding domain;;MULE transposase domain;;HAUS augmin-like complex subunit 6 N-terminus--SWIM	1	0	1	Conserved	1
FAR1 DNA-binding domain;;Domain of unknown function (DUF4220);;Reverse transcriptase (RNA-dependent DNA polymerase);;Retrotransposon gag protein;;Zinc knuckle	1	0	1	Conserved	1
FAR1 DNA-binding domain;;MULE transposase domain;;Zinc knuckle;;GAG-pre-integrase domain;;Integrase core domain;;Reverse transcriptase (RNA-dependent DNA polymerase)	1	0	1	Conserved	1
Asparagine synthase;;Asparagine synthase;;FAR1 DNA-binding domain	1	0	1	Conserved	1
Rhodanase C-terminal;;FAR1 DNA-binding domain	1	0	1	Conserved	1
FAR1 DNA-binding domain;;Retrotransposon gag protein;;Integrase core domain;;Retrotransposon gag protein	1	0	1	Conserved	1
SIS domain;;FAR1 DNA-binding domain;;MULE transposase domain;;SWIM	0	1	1	Conserved	1
Protein of unknown function (DUF1668);;Protein of unknown function (DUF1668);;FAR1 DNA-binding domain	1	0	1	Conserved	1
Protein kinase domain;;Protein kinase domain;;FAR1 DNA-binding domain	0	1	1	Conserved	1
FAR1 DNA-binding domain;;MULE transposase domain;;Transposase-associated domain;;Transposase family tnp2	1	0	1	Conserved	1
gag-polypeptide of LTR copia-type;;Zinc knuckle;;FAR1 DNA-binding domain;;MULE transposase domain	1	0	1	Conserved	1
Molybdopterin-binding domain of aldehyde dehydrogenase;;FAR1 DNA-binding domain;;MULE transposase domain;;SWIM	1	0	1	Conserved	1
FAR1 DNA-binding domain;;MULE transposase domain;;FAR1 DNA-binding domain;;MULE transposase domain;;FAR1 DNA-binding domain;;MULE transposase domain;;MULE transposase domain	1	0	1	Conserved	1
Retrotransposon gag protein;;Zinc knuckle;;Retroviral aspartyl protease;;Reverse transcriptase (RNA-dependent DNA polymerase);;Integrase core domain;;FAR1 DNA-binding domain;;MULE transposase domain--Protein of unknown function (DUF1510)	1	0	1	Conserved	1
Reverse transcriptase (RNA-dependent DNA polymerase);;Reverse transcriptase-like;;FAR1 DNA-binding domain;;MULE transposase domain;;SWIM	1	0	1	Conserved	1
Retrotransposon gag protein;;zinc-binding in reverse transcriptase;;Reverse transcriptase-like;;FAR1 DNA-binding domain;;MULE transposase domain;;SWIM	1	0	1	Conserved	1
CNP1-like family--FAR1 DNA-binding domain	1	0	1	Conserved	1
FAD binding domain;;Cytokinin dehydrogenase 1, FAD and cytokinin binding--FAR1 DNA-binding domain;;MULE transposase domain;;MULE transposase domain	0	1	1	Conserved	1
FAE1/Type III polyketide synthase-like protein;;3-Oxoacyl-[acyl-carrier-protein (ACP)] synthase III C terminal;;FAR1 DNA-binding domain	1	0	1	Conserved	1
Glycosyl hydrolases family 18;;FAR1 DNA-binding domain	1	0	1	Conserved	1
BED zinc finger;;FAR1 DNA-binding domain;;SWIM	1	0	1	Conserved	1
FAR1 DNA-binding domain;;MULE transposase domain;;3'-5' exonuclease;;3'-5' exonuclease	1	0	1	Conserved	1
FAR1 DNA-binding domain;;hAT family C-terminal dimerisation region	1	0	1	Conserved	1
PPR repeat family;;PPR repeat family;;Pentatricopeptide repeat domain;;PPR repeat family;;PPR repeat;;PPR repeat family;;PPR repeat family;;Iron/manganese superoxide dismutases, alpha-hairpin domain;;MYND finger;;FAR1 DNA-binding domain	0	1	1	Conserved	1
Cys/Met metabolism PLP-dependent enzyme;;FAR1 DNA-binding domain;;MULE transposase domain	1	0	1	Conserved	1
Domain of unknown function (DUF4219);;gag-polypeptide of LTR copia-type;;GAG-pre-integrase domain;;Integrase core domain;;Reverse transcriptase (RNA-dependent DNA polymerase);;NB-ARC domain;;Leucine rich repeat;;FAR1 DNA-binding domain;;MULE transposase domain	1	0	1	Conserved	1
Core histone H2A/H2B/H3/H4;;FAR1 DNA-binding domain;;MULE transposase domain;;SWIM	0	1	1	Conserved	1
FAR1 DNA-binding domain;;Domain of Kin17 curved DNA-binding protein;;MULE transposase domain;;SWIM	1	0	1	Conserved	1
Caulimovirus viroplasmin;;FAR1 DNA-binding domain;;MULE transposase domain	0	1	1	Conserved	1
PPR repeat family;;PPR repeat;;PPR repeat;;FAR1 DNA-binding domain;;GAG-pre-integrase domain;;Integrase core domain;;Reverse transcriptase (RNA-dependent DNA polymerase)	0	1	1	Conserved	1
FAR1 DNA-binding domain--MCM3AP domain of GANP--TATA element modulatory factor 1 DNA binding	0	1	1	Conserved	1
FBD;;FAR1 DNA-binding domain;;MULE transposase domain;;SWIM	1	0	1	Conserved	1
FAR1 DNA-binding domain--Copper type II ascorbate-dependent monooxygenase, C-terminal domain;;MULE transposase domain;;SWIM	1	0	1	Conserved	1
FAR1 DNA-binding domain;;MULE transposase domain;;FAR1 DNA-binding domain;;MULE transposase domain;;FAR1 DNA-binding domain;;MULE transposase domain	1	0	1	Conserved	1
FAR1 DNA-binding domain;;MULE transposase domain;;SWIM;;Protein tyrosine kinase;;Protein kinase domain	1	0	1	Conserved	1
F-box domain;;FAR1 DNA-binding domain;;MULE transposase domain;;SWIM	0	1	1	Conserved	1
FAR1 DNA-binding domain;;gag-polypeptide of LTR copia-type;;Zinc knuckle;;GAG-pre-integrase domain;;Integrase core domain;;gag-polypeptide of LTR copia-type;;GAG-pre-integrase domain;;Integrase core domain;;Reverse transcriptase (RNA-dependent DNA polymerase)	1	0	1	Conserved	1
FabA-like domain;;FAR1 DNA-binding domain;;MULE transposase domain;;SWIM	1	0	1	Conserved	1
FAR1 DNA-binding domain;;MULE transposase domain;;MULE transposase domain;;FAR1 DNA-binding domain;;MULE transposase domain	1	0	1	Conserved	1
Transposase-associated domain;;Transposase family tnp2;;Domain of unknown function (DUF4218);;Domain of unknown function (DUF4216);;FAR1 DNA-binding domain;;MULE transposase domain	1	0	1	Conserved	1
Protein of unknown function, DUF594;;FAR1 DNA-binding domain;;MULE transposase domain;;SWIM	1	0	1	Conserved	1
FAR1 DNA-binding domain;;hAT family C-terminal dimerisation region;;hAT family C-terminal dimerisation region	0	1	1	Conserved	1
FAR1 DNA-binding domain;;MULE transposase domain;;Codanin-1 C-terminus	0	1	1	Conserved	1
gag-polyprotein putative aspartyl protease;;FAR1 DNA-binding domain;;MULE transposase domain	1	0	1	Conserved	1
Endonuclease/Exonuclease/phosphatase family;;Reverse transcriptase (RNA-dependent DNA polymerase);;FAR1 DNA-binding domain;;MULE transposase domain;;SWIM	1	0	1	Conserved	1
Reverse transcriptase (RNA-dependent DNA polymerase);;His(2)-Cys(2) zinc finger;;FAR1 DNA-binding domain	1	0	1	Conserved	1
FAR1 DNA-binding domain;;MULE transposase domain;;Retrotransposon gag protein;;Retroviral aspartyl protease	1	0	1	Conserved	1
Putative gypsy type transposon;;FAR1 DNA-binding domain;;MULE transposase domain	1	0	1	Conserved	1
FAR1 DNA-binding domain;;MULE transposase domain;;SWIM;;Glycosyl hydrolase family 1	1	0	1	Conserved	1
FAR1 DNA-binding domain;;SWIM;;gag-polypeptide of LTR copia-type;;GAG-pre-integrase domain;;Integrase core domain;;Reverse transcriptase (RNA-dependent DNA polymerase)	1	0	1	Conserved	1
Transferase family;;FAR1 DNA-binding domain	1	0	1	Conserved	1
Retroviral aspartyl protease;;Reverse transcriptase (RNA-dependent DNA polymerase);;FAR1 DNA-binding domain	1	0	1	Conserved	1
RING-variant domain;;FAR1 DNA-binding domain	1	0	1	Conserved	1
FAR1 DNA-binding domain;;Ring finger domain	1	0	1	Conserved	1
FAR1 DNA-binding domain;;MULE transposase domain;;SWIM;;Inositol 1, 3, 4-trisphosphate 5/6-kinase	0	1	1	Conserved	1
Vesicle coat trafficking protein Sec16 N-terminus;;FAR1 DNA-binding domain	0	1	1	Conserved	1
Sulfotransferase domain;;FAR1 DNA-binding domain;;MULE transposase domain;;SWIM	1	0	1	Conserved	1
FAR1 DNA-binding domain;;MULE transposase domain;;Transposase-associated domain;;Transposase family tnp2;;Transposase family tnp2;;Domain of unknown function (DUF4218)	1	0	1	Conserved	1
FAR1 DNA-binding domain;;MULE transposase domain;;IBR domain, a half RING-finger domain	1	0	1	Conserved	1
FAR1 DNA-binding domain;;MULE transposase domain;;SWIM;;PsbP	1	0	1	Conserved	1
FAR1 DNA-binding domain;;MULE transposase domain;;SWIM;;Helitron helicase-like domain at N-terminus	1	0	1	Conserved	1
FAR1 DNA-binding domain;;SWIM;;Domain of unknown function (DUF4219);;gag-polypeptide of LTR copia-type;;gag-polypeptide of LTR copia-type;;Zinc knuckle;;GAG-pre-integrase domain;;Integrase core domain	0	1	1	Conserved	1
Poly A polymerase regulatory subunit--FAR1 DNA-binding domain	0	0	1	Conserved	1
Myb/SANT-like DNA-binding domain;;FAR1 DNA-binding domain;;MULE transposase domain;;SWIM	1	0	1	Conserved	1
Cathepsin propeptide inhibitor domain (I29);;FAR1 DNA-binding domain	1	0	1	Conserved	1
FAR1 DNA-binding domain;;Plant transposase (Ptta/En/Spm family)	1	0	1	Conserved	1
FAR1 DNA-binding domain;;MULE transposase domain;;BED zinc finger	1	0	1	Conserved	1
FAR1 DNA-binding domain;;MULE transposase domain;;DSS1/SEM1 family	1	0	1	Conserved	1
FAR1 DNA-binding domain;;No apical meristem-associated C-terminal domain	1	0	1	Conserved	1
FAR1 DNA-binding domain;;'Paired box' domain	1	0	1	Conserved	1
FAR1 DNA-binding domain;;Integrase core domain;;Reverse transcriptase (RNA-dependent DNA polymerase)	1	0	1	Conserved	1
FAR1 DNA-binding domain;;MULE transposase domain;;Merozoite surface antigen 2c	1	0	1	Conserved	1
FAR1 DNA-binding domain;;BUD22	1	0	1	Conserved	1
FAR1 DNA-binding domain;;MULE transposase domain;;NOA36 protein	1	0	1	Conserved	1
FAR1 DNA-binding domain;;Transcription factor IIA, alpha/beta subunit	1	0	1	Conserved	1
Plant mobile domain--FAR1 DNA-binding domain;;MULE transposase domain;;gag-polypeptide of LTR copia-type;;Zinc knuckle;;Integrase core domain;;Reverse transcriptase (RNA-dependent DNA polymerase)	0	1	1	Conserved	1
Domain of unknown function (DUF4409);;Domain of unknown function (DUF239);;Protein phosphatase 2C;;FAR1 DNA-binding domain;;MULE transposase domain	0	1	1	Conserved	1
FAR1 DNA-binding domain;;GAG-pre-integrase domain;;Integrase core domain;;Reverse transcriptase (RNA-dependent DNA polymerase)	1	0	1	Conserved	1
SWIM;;FAR1 DNA-binding domain	1	0	1	Conserved	1
Calmodulin binding protein-like;;FAR1 DNA-binding domain;;SWIM	1	0	1	Conserved	1
FAR1 DNA-binding domain;;Wall-associated receptor kinase galacturonan-binding;;Wall-associated receptor kinase galacturonan-binding;;Protein tyrosine kinase	1	0	1	Conserved	1
FAR1 DNA-binding domain;;MULE transposase domain;;SWIM;;Bromodomain extra-terminal - transcription regulation	1	0	1	Conserved	1
SAM dependent carboxyl methyltransferase;;FAR1 DNA-binding domain	1	0	1	Conserved	1
Domain of unknown function (DUF4407);;FAR1 DNA-binding domain	1	0	1	Conserved	1
* ";;" indicates non-overlapping domains and "--" indicates overlapping domains

## Sheet: Table S4. Functional genes
Supplementary table 4. Functional FAR1 family genes.
Functional group	Gene ID	Groups	Gene architecture*
FHY3	AT3G22170.1	Group7	FAR1 DNA-binding domain;;MULE transposase domain;;SWIM zinc finger
FAR1	AT4G15090.1	Group7	FAR1 DNA-binding domain;;MULE transposase domain;;SWIM zinc finger
FRS1	AT4G19990.2	Group7	FAR1 DNA-binding domain;;MULE transposase domain;;SWIM zinc finger
FRS2	AT2G32250.1	Group7	FAR1 DNA-binding domain;;MULE transposase domain;;SWIM zinc finger
FRS3	AT2G27110.1	Group5	FAR1 DNA-binding domain;;MULE transposase domain;;SWIM zinc finger;;COMM domain
FRS4	AT1G76320.1	Group7	FAR1 DNA-binding domain;;MULE transposase domain;;SWIM zinc finger
FRS5	AT4G38180.1	Group5	FAR1 DNA-binding domain;;MULE transposase domain;;SWIM zinc finger
FRS6	AT1G52520.1	Group8	FAR1 DNA-binding domain;;MULE transposase domain;;SWIM zinc finger
FRS7	AT3G06250.1	Group6	FAR1 DNA-binding domain;;FAR1 DNA-binding domain;;MULE transposase domain;;SWIM zinc finger
FRS8	AT1G80010.1	Group8	FAR1 DNA-binding domain;;MULE transposase domain;;SWIM zinc finger
FRS9	AT4G38170.1	NA	MULE transposase domain;;SWIM zinc finger
FRS10	AT5G28530.1	Group14	FAR1 DNA-binding domain;;MULE transposase domain;;SWIM zinc finger
FRS11	AT1G10240.1	Group14	FAR1 DNA-binding domain;;MULE transposase domain;;SWIM zinc finger
FRS12	AT5G18960.1	Group6	FAR1 DNA-binding domain;;FAR1 DNA-binding domain;;MULE transposase domain;;SWIM zinc finger
FRF1	AT3G59470.1	Group4	FAR1 DNA-binding domain;;Protein of unknown function (DUF3450)--Ciliary rootlet component, centrosome cohesion--JNK_SAPK-associated protein-1--bZIP transcription factor
FRF2	AT3G07500.1	Group4	FAR1 DNA-binding domain;;AT-hook-containing transcription factor--Centrosome microtubule-binding domain of Cep57
FRF3	AT4G12850.1	Group4	FAR1 DNA-binding domain
FRF4	AT2G43280.1	Group4	FAR1 DNA-binding domain--CENP-Q, a CENPA-CAD centromere complex subunit--Domain of unknown function (DUF4455)--Hyaluronan mediated motility receptor N-terminal
* ";;" indicates non-overlapping domains and "--" indicates overlapping domains

## Sheet: Table S5. Motif stat (MD)_up
Supplementary table 5. Statistics of motifs in FAR1 genes from monocots and eudicots.
Motif	Position*	Length	Motif logo	Monocot	Eudicot	Total	Enrichment test	P-value
[1]	3	23		13463	2303	15766	Conserved	9.999e-05
[2]	8	19		12986	2862	15848	Conserved	0.165184
[3]	14	29		9229	1844	11073	Conserved	0.913209
[4]	7	12		10743	1836	12579	Conserved	9.999e-05
[5]	15	25		9226	1717	10943	Conserved	0.0418958
[6]	13	33		9694	1523	11217	Conserved	9.999e-05
[7]	17	25		8094	1741	9835	Conserved	0.0630937
[8]	9	49		9542	1385	10927	Conserved	9.999e-05
[9]	16	13		8901	1426	10327	Conserved	9.999e-05
[10]	5	10		10056	1977	12033	Conserved	0.0317968
[11]	20	26		7488	1324	8812	Conserved	9.999e-05
[12]	24	33		3552	1040	4592	Conserved	1
[13]	19	26		7516	1344	8860	Conserved	9.999e-05
[14]	22	21		6917	1299	8216	Conserved	0.0049995
[15]	21	44		7039	1267	8306	Conserved	0.00019998
[16]	18	12		7542	1148	8690	Conserved	9.999e-05
[17]	25	13		5910	1155	7065	Conserved	0.0761924
[18]	1	32		3977	424	4401	Monocot	9.999e-05
[19]	26	38		5065	1173	6238	Conserved	0.049795
[20]	27	44		3460	505	3965	Conserved	9.999e-05
[21]	4	10		1506	587	2093	Conserved	9.999e-05
[22]	NA	10		3110	355	3465	Monocot	9.999e-05
[23]	10	10		400	542	942	Eudicot	9.999e-05
[24]	2	10		5816	1200	7016	Conserved	0.563844
[25]	11	10		203	515	718	Eudicot	9.999e-05
[26]	NA	26		1241	127	1368	Monocot	9.999e-05
[27]	7	13		150	713	863	Eudicot	9.999e-05
[28]	12	19		146	495	641	Eudicot	9.999e-05
[29]	NA	36		1916	64	1980	Monocot	9.999e-05
[30]	9	24		1153	252	1405	Conserved	0.766423
[31]	NA	22		1904	234	2138	Monocot	9.999e-05
[32]	5	16		202	863	1065	Eudicot	9.999e-05
[33]	4	34		1321	83	1404	Monocot	9.999e-05
[34]	6	12		3172	165	3337	Monocot	9.999e-05
[35]	NA	14		913	65	978	Monocot	9.999e-05
[36]	6	10		2919	319	3238	Monocot	9.999e-05
[37]	NA	43		767	33	800	Monocot	9.999e-05
[38]	NA	18		531	41	572	Monocot	9.999e-05
[39]	NA	16		893	46	939	Monocot	9.999e-05
[40]	NA	32		499	39	538	Monocot	9.999e-05
[41]	NA	13		694	132	826	Conserved	0.392661
[42]	3	14		105	507	612	Eudicot	9.999e-05
[43]	NA	48		96	268	364	Eudicot	9.999e-05
[44]	23	13		1064	110	1174	Monocot	9.999e-05
[45]	12	12		2329	110	2439	Monocot	9.999e-05
[46]	NA	13		1052	100	1152	Monocot	9.999e-05
[47]	9	10		186	569	755	Eudicot	9.999e-05
[48]	23	10		1195	518	1713	Conserved	9.999e-05
[49]	4	22		1082	48	1130	Monocot	9.999e-05
[50]	23	11		1302	39	1341	Monocot	9.999e-05
[51]	7	12		3231	500	3731	Conserved	9.999e-05
[52]	NA	17		773	84	857	Monocot	9.999e-05
[53]	NA	25		978	76	1054	Monocot	9.999e-05
[54]	NA	14		502	76	578	Conserved	0.0419958
[55]	16	10		110	237	347	Eudicot	9.999e-05
[56]	19	49		59	241	300	Eudicot	9.999e-05
[57]	NA	16		1636	220	1856	Monocot	9.999e-05
[58]	NA	14		1355	113	1468	Monocot	9.999e-05
[59]	NA	17		776	122	898	Conserved	0.0263974
[60]	6	10		2307	208	2515	Monocot	9.999e-05
[61]	NA	25		699	59	758	Monocot	9.999e-05
[62]	20	30		115	297	412	Eudicot	9.999e-05
[63]	1	27		287	453	740	Eudicot	9.999e-05
[64]	9	20		1061	79	1140	Monocot	9.999e-05
[65]	NA	33		215	317	532	Eudicot	9.999e-05
[66]	NA	21		686	28	714	Monocot	9.999e-05
[67]	26	36		1043	24	1067	Monocot	9.999e-05
[68]	NA	18		474	156	630	Conserved	0.00239976
[69]	15	30		52	132	184	Eudicot	9.999e-05
[70]	NA	36		84	270	354	Eudicot	9.999e-05
[71]	NA	32		94	220	314	Eudicot	9.999e-05
[72]	NA	48		105	78	183	Eudicot	9.999e-05
[73]	21	14		217	70	287	Conserved	0.0452955
[74]	NA	18		2551	309	2860	Monocot	9.999e-05
[75]	NA	48		299	145	444	Eudicot	9.999e-05
[76]	NA	13		800	88	888	Monocot	9.999e-05
[77]	13	13		291	477	768	Eudicot	9.999e-05
[78]	18	12		247	446	693	Eudicot	9.999e-05
[79]	4	12		203	572	775	Eudicot	9.999e-05
* Motif position as shown in Figure 2A. Motifs labeled "NA" are not included in downstream analyses.

## Sheet: Table S6. Subgroup heatmap
Supplementary table 6. Numbers of FAR1 genes in each subgroup for each species.
Species	Non-group	Group1	Group2	Group3	Group4	Group5	Group6	Group7	Group8	Group9	Group10	Group11	Group12	Group13	Group14	Group15	Group16	Group17	Group18	Group19	Group20	Group21	Group22	Group23	Group24	Group25	Group26	Group27	Group28
Chondrus crispus	0	0	0	0	0	0	0	0	0	0	0	0	0	0	0	0	0	0	0	0	0	0	0	0	0	0	0	0	0
Klebsormidium flaccidum	0	0	0	0	0	0	0	0	0	0	0	0	0	0	0	0	0	0	0	0	0	0	0	0	0	0	0	0	0
Marchantia polymorpha	0	0	0	0	0	0	0	0	0	0	0	0	0	0	0	1	0	0	0	0	0	0	0	0	0	0	0	0	0
Physcomitrella patens	3	0	0	0	0	0	0	0	0	0	0	0	0	0	0	0	0	0	0	0	0	0	0	0	0	0	0	0	0
Selaginella moellendorffii	0	0	0	0	0	0	0	0	0	0	0	0	0	0	0	0	0	0	0	0	0	0	0	0	0	0	0	0	0
Gnetum montanum	0	0	0	0	0	0	0	0	0	0	0	0	0	0	0	0	0	0	0	0	0	0	0	0	0	0	0	0	0
Picea abies	0	0	0	0	0	0	0	0	0	0	0	0	0	0	0	0	0	0	0	0	0	0	0	0	0	0	0	0	0
Pinus taeda	1	0	0	0	0	0	0	0	0	0	0	0	0	0	0	0	0	0	0	0	0	0	0	0	0	0	0	0	0
Amborella trichopoda	20	1	0	0	6	5	42	0	0	0	0	0	0	0	1	0	0	0	0	1	0	0	0	0	0	0	0	0	0
Spirodela polyrhiza	0	0	4	0	1	6	0	0	1	0	0	0	0	0	2	0	0	0	0	0	0	0	0	0	0	0	0	0	0
Zostera marina	5	0	0	0	0	5	0	0	0	1	0	0	0	0	1	247	0	0	0	0	0	0	0	0	0	0	0	0	0
Asparagus officinalis	3	4	24	1	2	6	246	2	4	0	25	0	1	150	6	1	0	2	0	0	0	0	0	0	0	0	0	0	0
Dioscorea alata	15	2	19	0	1	10	53	0	3	123	0	0	0	5	3	0	0	0	0	0	0	0	0	0	1	0	1	0	0
Phoenix dactylifera	1	6	14	2	3	8	0	2	11	0	0	0	0	0	10	0	0	0	0	0	0	0	0	0	0	0	0	0	0
Musa acuminata	0	3	13	0	2	7	0	0	5	0	4	0	0	0	3	0	0	0	0	0	0	0	0	0	0	0	0	0	0
Ananas comosus	19	5	6	6	2	6	32	0	12	0	0	0	0	0	3	0	0	0	2	0	0	0	0	0	0	0	0	0	0
Eragrostis tef	3	7	37	6	2	8	0	0	7	0	0	0	9	17	0	0	0	0	10	3	16	2	0	0	4	11	11	0	0
Oropetium thomaeum	0	44	22	5	1	4	0	0	6	0	0	0	3	39	0	0	0	0	10	2	1	13	0	0	0	1	1	0	0
Miscanthus sinensis	3	24	81	6	2	7	0	0	14	0	0	0	2	31	2	0	0	0	55	7	17	26	0	13	88	3	18	0	0
Sorghum bicolor	1	18	29	3	1	4	0	0	6	0	0	0	1	22	1	0	0	0	18	2	15	8	0	18	19	4	9	0	0
Zea mays	2	35	39	3	1	5	4	1	6	0	0	0	0	60	0	0	0	0	0	0	0	259	0	0	8	0	0	0	0
Setaria italica	0	47	25	3	1	6	0	0	7	0	0	0	0	23	1	1	0	0	17	0	5	28	0	13	6	4	2	0	0
Panicum virgatum	6	46	111	6	1	10	0	0	11	0	0	0	0	64	0	1	0	0	60	4	68	57	0	1	39	26	68	0	0
Panicum hallii	1	72	33	4	1	4	0	0	6	0	0	0	4	64	0	0	0	0	7	0	10	2	0	1	4	3	6	0	0
Brachypodium sylvaticum	0	12	26	3	1	4	0	0	7	0	0	0	1	13	1	0	0	0	10	3	58	4	22	0	27	4	26	11	7
Brachypodium distachyon	1	17	23	3	1	5	0	0	6	0	0	0	6	26	1	0	0	0	16	15	39	4	10	0	11	5	22	5	11
Brachypodium stacei	0	13	19	3	1	4	0	0	6	0	0	0	2	8	1	0	0	0	11	9	13	3	11	0	5	4	4	2	3
Brachypodium hybridum	0	31	47	6	2	9	0	0	12	0	0	0	9	29	2	0	0	0	32	20	60	4	14	0	16	8	26	4	12
Hordeum vulgare	1	3	14	3	1	4	0	0	6	0	0	0	5	9	1	0	0	0	10	24	23	2	16	17	17	18	25	17	1
Aegilops tauschii	4	9	56	3	1	4	0	0	6	0	0	0	6	51	1	0	0	0	203	249	89	2	145	62	27	58	121	23	98
Triticum aestivum	2	54	276	9	3	13	1	0	20	0	0	0	54	165	3	1	0	0	407	873	344	5	760	146	78	155	478	127	469
Thinopyrum intermedium	2	72	252	11	3	10	0	0	20	0	0	0	32	209	3	2	0	0	448	675	318	2	609	136	111	182	340	99	186
Leersia perrieri	2	5	13	3	1	5	0	0	6	0	0	0	0	5	1	0	0	0	1	0	1	4	0	4	2	1	0	1	0
Oryza longistaminata	2	5	25	3	1	4	0	0	5	0	0	0	3	3	0	0	0	0	11	1	5	9	0	2	9	1	0	0	0
Oryza rufipogon	2	5	33	3	1	7	0	0	5	0	0	0	3	6	1	0	0	0	22	2	4	8	1	0	19	1	5	0	0
Oryza barthii	3	5	29	3	1	6	0	0	5	0	0	0	1	4	1	0	0	0	16	2	3	6	0	2	9	1	2	0	0
Oryza meridionalis	5	7	26	3	1	7	0	0	5	0	0	0	4	11	1	0	0	0	15	1	4	2	0	4	7	1	3	0	0
Oryza punctata	12	2	16	3	1	7	1	0	5	0	0	0	6	5	1	0	0	0	19	2	5	22	0	6	27	5	17	0	0
Oryza glaberrima	6	7	34	3	1	7	0	0	6	0	0	0	1	4	1	0	0	0	15	0	3	11	2	3	16	1	3	0	0
Oryza brachyantha	1	13	15	3	1	6	5	0	6	0	0	0	1	2	1	0	0	0	5	1	3	1	0	0	3	1	0	0	0
Oryza glumipatula	2	6	35	3	1	7	0	0	5	0	0	0	2	5	1	0	0	0	15	2	4	9	0	4	12	1	3	0	0
Oryza sativa Indica Group	3	5	41	3	1	7	0	0	5	0	0	0	2	5	1	0	0	0	18	0	6	13	0	3	32	1	3	0	0
Oryza sativa f. spontanea	4	6	27	3	1	7	0	0	6	0	0	0	2	6	1	0	0	0	19	2	4	8	0	4	16	1	2	0	0
Oryza sativa Japonica Group	5	5	38	3	1	7	0	0	6	0	0	0	2	6	1	0	0	0	22	3	15	11	1	3	28	1	4	0	0
Aquilegia coerulea	74	2	0	0	6	6	1	2	5	0	6	0	0	15	5	2	13	23	0	0	0	0	0	0	0	0	0	0	0
Daucus carota	52	0	0	0	1	1	3	2	0	0	9	0	0	146	3	0	2	0	0	0	0	0	0	0	0	0	0	0	0
Coffea canephora	7	0	86	0	5	4	1	3	4	1	0	0	0	1	4	1	0	32	0	0	0	0	0	0	0	0	0	0	0
Erythranthe guttata	11	0	2	9	4	4	2	5	4	0	0	0	0	0	3	1	52	17	0	0	0	0	0	0	1	0	0	0	0
Utricularia gibba	1	0	0	0	1	2	1	3	0	0	0	0	0	0	1	1	0	0	0	0	0	0	0	0	0	0	0	0	0
Nicotiana benthamiana	19	0	1	1	9	11	2	9	7	0	0	0	0	0	5	0	0	0	0	0	0	0	0	0	0	0	0	0	0
Solanum tuberosum	2	0	0	0	4	4	1	5	4	0	0	0	0	0	3	0	0	0	0	0	0	0	0	0	0	0	0	0	0
Solanum lycopersicum	17	0	1	3	3	5	1	5	2	0	0	0	0	0	3	0	1	0	0	0	0	0	0	0	0	0	0	0	0
Solanum pennellii	1	0	1	0	4	5	1	5	4	0	0	0	0	0	3	0	0	0	0	0	0	0	0	0	0	0	0	0	0
Capsicum annuum	53	0	4	15	2	5	2	3	4	0	0	0	0	0	5	0	0	0	0	0	0	0	0	0	0	0	0	0	0
Capsicum baccatum	33	0	2	12	3	4	3	3	3	0	0	0	0	0	4	0	0	0	0	0	0	0	0	0	0	0	0	0	0
Vitis vinifera	4	0	4	0	11	6	1	5	4	0	0	0	0	0	8	4	2	59	0	0	0	0	0	0	0	0	0	0	0
Citrullus lanatus	0	0	1	0	5	2	1	5	4	0	0	0	0	0	3	0	0	0	0	0	0	0	0	0	0	0	0	0	0
Cucumis sativus	1	0	1	0	5	2	1	5	4	0	0	0	0	0	3	0	1	0	0	0	0	0	0	0	0	0	0	0	0
Glycine max	10	0	8	0	10	8	2	8	7	0	0	3	2	4	11	1	480	24	0	0	0	0	0	0	0	0	0	0	0
Vigna radiata	0	0	2	0	6	5	1	5	5	0	0	80	0	0	5	1	33	0	0	0	0	0	0	0	0	0	0	0	0
Vigna angularis	1	0	2	0	6	5	1	5	4	0	0	32	0	0	7	0	35	0	0	0	0	0	0	0	0	0	0	0	0
Populus trichocarpa	3	0	2	4	16	7	3	6	4	0	0	0	0	0	5	4	0	0	0	0	0	0	0	0	0	0	0	0	0
Linum usitatissimum	45	0	0	1	4	2	0	0	0	0	0	0	0	0	2	0	6	0	1	0	0	0	0	0	0	0	2	0	0
Ricinus communis	5	0	1	0	8	5	1	5	4	0	0	0	0	0	4	0	0	1	0	0	0	0	0	0	0	0	0	0	0
Malus domestica	12	0	17	11	19	10	2	7	3	0	4	0	0	8	6	1	8	0	0	0	0	0	0	0	0	0	0	0	0
Prunus mume	10	0	9	6	13	5	1	6	4	0	2	0	0	50	5	0	10	15	0	0	0	0	0	0	0	0	0	0	0
Prunus persica	15	0	15	9	12	5	1	6	5	0	5	0	0	70	4	0	5	26	0	0	0	0	0	0	0	0	0	0	0
Eucalyptus grandis	0	0	0	38	7	4	1	5	6	0	0	0	0	0	7	0	0	0	0	0	0	0	0	0	0	0	0	0	0
Citrus sinensis	5	0	7	3	10	4	1	10	7	0	81	0	0	9	4	0	8	48	0	0	0	0	0	0	0	0	1	0	0
Citrus clementina	3	0	5	3	9	4	1	9	9	0	91	0	0	11	4	2	6	48	0	0	0	0	0	0	0	0	0	0	0
Theobroma cacao	6	0	6	0	11	4	1	5	4	0	0	0	0	3	4	0	0	2	0	0	0	0	0	0	0	0	0	0	0
Gossypium hirsutum	3	0	5	4	19	11	2	12	8	0	0	0	0	0	9	0	0	0	0	0	1	0	0	0	0	0	0	0	0
Gossypium raimondii	4	0	2	2	9	5	1	5	4	0	0	0	0	0	4	0	4	0	0	0	1	0	0	0	0	0	0	0	0
Raphanus sativus	0	0	9	0	5	2	1	7	2	0	0	0	0	0	2	0	0	0	0	0	0	0	0	0	0	0	0	0	0
Brassica rapa	0	0	5	0	5	2	1	6	2	0	0	0	0	0	2	0	0	0	0	0	0	0	0	0	0	0	0	0	0
Brassica oleracea	0	0	2	0	4	2	1	4	2	0	0	0	0	0	1	0	0	0	0	0	0	0	0	0	0	0	0	0	0
Arabidopsis thaliana	0	0	0	0	4	2	2	5	2	0	0	0	0	0	2	0	0	0	0	0	0	0	0	0	0	0	0	0	0
Arabidopsis lyrata subsp. lyrata	0	0	3	0	4	2	2	6	2	0	0	0	0	0	2	0	0	0	0	0	0	0	0	0	0	0	0	0	0
Capsella rubella	0	0	3	0	3	2	2	6	2	0	0	0	0	0	2	0	0	0	0	0	0	0	0	0	0	0	0	0	0
Capsella grandiflora	0	0	1	0	3	2	2	5	2	0	0	0	0	0	2	0	0	0	0	0	0	0	0	0	0	0	0	0	0

## Sheet: Table S7. M_S domain evidence
Supplementary table 7. Numbers of FAR1 genes with evidence of residual MULE and/or SWIM domains.
Type	F-type					FM-type
Evidence	FM	FMS	FS	No evidence	Total	FMS evidence	No evidence	Total
Number of genes	2050	1800	64	1645	5559	2093	3541	5634
Percent	36.8771	32.3799	1.15129	29.5917	100	37.1494	62.8506	100

## Sheet: Table S8. Noise filtration
Supplementary table 8. Numbers of FAR1 genes included in the analysis after noise filtration.
	Type	Total	Pairs with different structures	Coverage 70 %	FPEB*	MULE and/or SWIM domain evidence
Premature termination	F-type	4932	2148	2104	1546	-
	FM-type	4152	1688	1671	1150	-
MULE and/or SWIM domain truncation	F-type	577	262	259	-	192
	FM-type	1482	669	667	-	235
*FPEB = Alignments containing all "front", "pre-end", "end", and "back" regions

## Sheet: Table S9.Primers
Supplementary table 9. Primers used in this study.
Purpose	Primer name	Sequence (5'-3')
Transcript amplification	FAR1_cDNA_F	tcctgtagagtgggtgtgcta
	FAR1_cDNA_R	tgggcatatggcctgttcaa
	FAR1_Mid_seq	tggcatggtttgtgcactttc
	T7	TAATACGACTCACTATAGGG
	SP6	ATTTAGGTGACACTATAG
qRT-PCR	FAR1_qRT_F	AGCAGCACATCAGTTGGCTAG
	FAR1_qRT_R	CATCTCTCGTTGGCGTTTGC
	Ubi5_F	GCACAAGCACAAGAAGGTGA
	Ubi5_R	GCCTGCTGGTTGTAGACGTA
CRISPR/Cas9 knockout	FAR1-sCAS1_F	GGCAcatgggtgttgtgctagatc
	FAR1-sCAS1_R	AAACgatctagcacaacacccatg
	FAR1_Seq_F	tacttgttcgatgaccacca
	FAR1_Seq_R	ttcggcagtctgtttgggag
Subcellular localization	FAR1_pGreen_F	TCGACGGTATCGATAAGCTTatggaattcaatactgttgatgag
	FAR1_pGreen_R	CAGGAATTCGATATCAAGCTTtctagactgccaattgccac
RNA-Seq confirmation	06g13900_qRT_F	ACAAATGCAATTGCCCCCTG
	06g13900_qRT_R	ACGCTGTAGAGCCATACGGT
	09g01780_qRT_F	CAGCGTACGAGCTCAATGAC
	09g01780_qRT_R	CTTATCTGGGGCTGGCTGTG
	09g21430_qRT_F	AGAAGTTGGTGTGGATGGAGG
	09g21430_qRT_R	CAGCGAAGAACATCACGCTC
	01g57510_qRT_F	ATGCTACATTGCCGGAACCA
	01g57510_qRT_R	GGTTTCGGATGACTCCGTGT
	01g27470_qRT_F	ATGCGTAGGTTGGACGTCAT
	01g27470_qRT_R	AGAAACTGATCTCCCTGCCG
	03g25650_qRT_F	AGGCATCTCAATCCGTCAGC
	03g25650_qRT_R	GAACACGAGCACGTTCAACC
Yeast-two-hybrid screening	FAR1_Bait_F	GCGAATTCAATACTGTTGATGAGG
	FAR1_Bait_R	GCGGATCCTCAAAATGACGGGTTCTCAGCAA

[truncated: 2 more sheets: Table S10.Fertility, Table S11.Protein degradation]
